# Supplementary material for: Fast hydrogen purification through graphitic carbon nitride nanosheet membranes
Source: Nat Commun. 2022 Oct 4;13:5852. doi: 10.1038/s41467-022-33654-6 (PMC9532387; doi:10.1038/s41467-022-33654-6)
Supplement: Supplementary file 3 — Source Data [file 41467_2022_33654_MOESM3_ESM.xls]

## Sheet: Figure 1c 
		Length (µm)	Height (nm)
		0	0.15035
		0.01953	0.03759
		0.03906	0.2726
		0.05859	0.06113
		0.07813	-0.00152
		0.09766	0.08466
		0.11719	0.02202
		0.13672	-0.04062
		0.15625	0.09567
		0.17578	0.03303
		0.19531	-0.03113
		0.21484	0.05657
		0.23438	-0.00607
		0.25391	0.18034
		0.27344	0.16629
		0.29297	0.30259
		0.3125	0.09112
		0.33203	0.07707
		0.35156	0.26348
		0.37109	0.25095
		0.39063	0.33714
		0.41016	0.07555
		0.42969	0.21185
		0.44922	0.19932
		0.46875	0.2855
		0.48828	0.22286
		0.50781	-0.04214
		0.52734	0.09416
		0.54688	-0.0186
		0.56641	0.21792
		0.58594	0.50647
		0.60547	0.34359
		0.625	0.23083
		0.64453	-0.03075
		0.66406	-0.69554
		0.68359	-0.3584
		0.70313	-0.47116
		0.72266	-0.23463
		0.74219	-0.69705
		0.76172	-0.46015
		0.78125	-0.77375
		0.80078	-0.68604
		0.82031	-0.64998
		0.83984	-0.41345
		0.85938	-0.52621
		0.87891	-0.38991
		0.89844	-0.35194
		0.91797	-0.41459
		0.9375	-0.32878
		0.95703	-0.34093
		0.97656	-0.40548
		0.99609	-0.11845
		1.01563	-0.23159
		1.03516	-0.09529
		1.05469	-0.15794

## Sheet: Figure 1e
		Length (nm)	Heigth (nm)
		0	-0.86827
		3.90679	-0.83419
		7.81358	-0.81202
		11.7204	-0.71426
		15.6272	-0.76774
		19.534	-0.74559
		23.4408	-0.76125
		27.3475	-0.81468
		31.2543	-0.83034
		35.1611	-0.92159
		39.0679	-0.78605
		42.9747	-0.76386
		46.8815	-0.77956
		50.7883	-0.79522
		54.6951	-0.81083
		58.6019	-0.86428
		62.5087	-0.80434
		66.4155	-0.89557
		70.3223	-0.79787
		74.2291	-0.66229
		78.1358	-0.41336
		82.0426	0.13788
		85.9494	0.57578
		89.8562	0.71132
		93.763	0.69568
		97.6698	0.68003
		101.577	0.6266
		105.483	0.64872
		109.39	0.63309
		113.297	0.7686
		117.204	0.71515
		121.111	0.69954
		125.017	0.68386
		128.924	0.7438
		132.831	0.72817
		136.738	0.75031
		140.644	0.65906
		144.551	0.6812
		148.458	0.74117
		152.365	0.68769
		156.272	0.78543
		160.179	0.73202
		164.085	0.71639
		167.992	0.70069
		171.899	0.64726
		175.806	0.70718
		179.712	0.76714
		183.619	0.71369
		187.526	0.73583
		191.433	0.75799
		195.34	0.74232
		199.246	0.68886
		203.153	0.71105
		207.06	0.6954
		210.967	0.75534
		214.874	0.66409
		218.78	0.72405
		222.687	0.74617
		226.594	0.73052
		230.501	0.60149
		234.407	0.65769
		238.314	0.69553
		242.221	0.6421
		246.128	0.73982
		250.035	0.68636
		253.941	0.67075
		257.848	0.6551
		261.755	0.71501
		265.662	0.66158
		269.569	0.7971
		273.476	0.70589
		277.382	0.65242
		281.289	0.788
		285.196	0.84789
		289.103	0.75664
		293.009	0.66542
		296.916	0.23398
		300.823	-0.38637
		304.73	-0.66661
		308.637	-0.64442
		312.543	-0.3577
		316.45	0.08018
		320.357	0.44246
		324.264	0.76701
		328.171	0.78913
		332.077	0.73567
		335.984	0.72006
		339.891	0.77998
		343.798	0.76433
		347.704	0.74869
		351.611	0.73306
		355.518	0.79298
		359.425	0.77733
		363.332	0.76171
		367.238	0.78381
		371.145	0.65479
		375.052	0.26113
		378.959	-0.09464
		382.866	-0.26144
		386.772	-0.39049
		390.679	-0.44396
		394.586	-0.53522
		398.493	-0.58862
		402.4	-0.33972
		406.306	-0.05303
		410.213	0.1959
		414.12	0.52042
		418.027	0.69374
		421.933	0.82927
		425.84	0.77584
		429.747	0.79801
		433.654	0.66896
		437.561	0.7667
		441.467	0.82664
		445.374	0.81103
		449.281	0.71975
		453.188	0.74187
		457.095	0.76406
		461.002	0.86178
		464.908	0.8083
		468.815	0.95949
		472.722	0.72241
		476.629	0.70671
		480.535	0.84229
		484.442	0.86444
		488.349	0.73541
		492.256	0.75753
		496.163	0.66628
		500.069	0.72626
		503.976	0.78618
		507.883	0.77055
		511.79	0.75489
		515.697	0.77704
		519.603	0.76138
		523.51	0.74573
		527.417	0.6545
		531.324	0.71444
		535.231	0.77438
		539.137	0.75875
		543.044	0.78085
		546.951	0.6896
		550.858	0.78738
		554.764	0.69613
		558.671	0.71829
		562.578	0.70262
		566.485	0.64916
		570.392	0.8225
		574.298	0.73125
		578.205	0.86683
		582.112	0.81335
		586.019	0.79767
		589.926	0.74427
		593.832	0.84198
		597.739	0.78855
		601.646	0.7729
		605.553	0.83286
		609.46	0.8172
		613.366	0.61258
		617.273	0.18115
		621.18	-0.25026
		625.087	-0.60605
		628.994	-0.7729
		632.9	-0.78857
		636.807	-0.72859
		640.714	-0.70647
		644.621	-0.60871
		648.528	-0.58654
		652.434	-0.71564
		656.341	-0.76904
		660.248	-0.70913
		664.155	-0.61136
		668.062	-0.66484
		671.968	-0.75609
		675.875	-0.65831
		679.782	-0.63619
		683.689	-0.61404
		687.595	-0.74309
		691.502	-0.79652
		695.409	-0.73656
		699.316	-0.82781
		703.223	-0.72478
			0.79298
			0.35942
			0.77733
			0.36333
			0.76171
			0.36724
			0.78381
			0.37115
			0.65479
			0.37505
			0.26113
			0.37896
			-0.09464
			0.38287
			-0.26144
			0.38677
			-0.39049
			0.39068
			-0.44396
			0.39459
			-0.53522
			0.39849
			-0.58862
			0.4024
			-0.33972
			0.40631
			-0.05303
			0.41021
			0.1959
			0.41412
			0.52042
			0.41803
			0.69374
			0.42193
			0.82927
			0.42584
			0.77584
			0.42975
			0.79801
			0.43365
			0.66896
			0.43756
			0.7667
			0.44147
			0.82664
			0.44537
			0.81103
			0.44928
			0.71975
			0.45319
			0.74187
			0.45709
			0.76406
			0.461
			0.86178
			0.46491
			0.8083
			0.46882
			0.95949
			0.47272
			0.72241
			0.47663
			0.70671
			0.48054
			0.84229
			0.48444
			0.86444
			0.48835
			0.73541
			0.49226
			0.75753
			0.49616
			0.66628
			0.50007
			0.72626
			0.50398
			0.78618
			0.50788
			0.77055
			0.51179
			0.75489
			0.5157
			0.77704
			0.5196
			0.76138
			0.52351
			0.74573
			0.52742
			0.6545
			0.53132
			0.71444
			0.53523
			0.77438
			0.53914
			0.75875
			0.54304
			0.78085
			0.54695
			0.6896
			0.55086
			0.78738
			0.55476
			0.69613
			0.55867
			0.71829
			0.56258
			0.70262
			0.56648
			0.64916
			0.57039
			0.8225
			0.5743
			0.73125
			0.57821
			0.86683
			0.58211
			0.81335
			0.58602
			0.79767
			0.58993
			0.74427
			0.59383
			0.84198
			0.59774
			0.78855
			0.60165
			0.7729
			0.60555
			0.83286
			0.60946
			0.8172
			0.61337
			0.61258
			0.61727
			0.18115
			0.62118
			-0.25026
			0.62509
			-0.60605
			0.62899
			-0.7729
			0.6329
			-0.78857
			0.63681
			-0.72859
			0.64071
			-0.70647
			0.64462
			-0.60871
			0.64853
			-0.58654
			0.65243
			-0.71564
			0.65634
			-0.76904
			0.66025
			-0.70913
			0.66415
			-0.61136
			0.66806
			-0.66484
			0.67197
			-0.75609
			0.67588
			-0.65831
			0.67978
			-0.63619
			0.68369
			-0.61404
			0.6876
			-0.74309
			0.6915
			-0.79652
			0.69541
			-0.73656
			0.69932
			-0.82781
			0.70322
			-0.72478

## Sheet: Figure 1f
		Top-down			Bottom-up
		Value[g-Factor]	Intensity		Value[g-Factor]	Intensity
		2.0351	-684.69		2.03519	1453.3
		2.03505	717.37		2.03513	302.86
		2.03499	466.45		2.03508	545.39
		2.03493	-530.47		2.03502	442.92
		2.03487	-84.385		2.03496	985.47
		2.03482	-59.292		2.0349	-168.98
		2.03476	-714.19		2.03485	-603.43
		2.0347	-938.09		2.03479	-513.87
		2.03464	-515.98		2.03473	-1013.3
		2.03459	180.14		2.03467	-905.73
		2.03453	1363.3		2.03462	-72.15
		2.03447	-337.61		2.03456	-149.57
		2.03441	-274.47		2.0345	-1060
		2.03436	-1470.3		2.03444	-648.38
		2.0343	-2064.2		2.03439	-208.78
		2.03424	-24.024		2.03433	-573.17
		2.03418	513.14		2.03427	131.44
		2.03413	-646.7		2.03421	-1309.9
		2.03407	-1045.5		2.03416	-1557.3
		2.03401	-173.34		2.0341	-175.68
		2.03395	1137.8		2.03404	1101
		2.0339	780.03		2.03398	2105.6
		2.03384	-164.77		2.03393	1485.2
		2.03378	-110.56		2.03387	139.9
		2.03372	-705.35		2.03381	-518.44
		2.03367	-1331.1		2.03375	54.225
		2.03361	-824.91		2.0337	1266.9
		2.03355	-94.683		2.03364	291.57
		2.03349	-587.45		2.03358	265.26
		2.03344	238.79		2.03352	-60.053
		2.03338	583.04		2.03347	-1248.4
		2.03332	-82.705		2.03341	-1989.7
		2.03326	495.56		2.03335	-1677.9
		2.03321	198.82		2.0333	-792.24
		2.03315	712.09		2.03324	523.48
		2.03309	1901.4		2.03318	1454.2
		2.03304	724.66		2.03312	1849.9
		2.03298	459.95		2.03307	782.67
		2.03292	-260.75		2.03301	360.41
		2.03286	-16.45		2.03295	-382.84
		2.03281	326.86		2.03289	-509.09
		2.03275	286.18		2.03284	-195.33
		2.03269	59.498		2.03278	-633.56
		2.03263	-639.17		2.03272	-1372.8
		2.03258	-554.84		2.03266	-134.01
		2.03252	-669.5		2.03261	-449.23
		2.03246	-260.15		2.03255	1051.6
		2.0324	24.201		2.03249	1021.4
		2.03235	-541.44		2.03243	693.15
		2.03229	-210.07		2.03238	596.96
		2.03223	485.3		2.03232	-403.23
		2.03217	334.68		2.03226	586.59
		2.03212	-759.94		2.03221	865.41
		2.03206	-1934.5		2.03215	462.24
		2.032	-249.15		2.03209	879.08
		2.03195	-286.75		2.03203	1463.9
		2.03189	-1027.3		2.03198	1035.8
		2.03183	-278.93		2.03192	1429.6
		2.03177	-152.5		2.03186	529.48
		2.03172	-33.077		2.0318	109.34
		2.03166	-401.64		2.03175	-954.79
		2.0316	-491.2		2.03169	-759.91
		2.03154	-733.76		2.03163	-390.03
		2.03149	-674.3		2.03157	-214.14
		2.03143	523.15		2.03152	725.75
		2.03137	1635.6		2.03146	170.65
		2.03132	-479.91		2.0314	364.56
		2.03126	-1073.4		2.03135	928.47
		2.0312	845.05		2.03129	-56.616
		2.03114	16.539		2.03123	167.31
		2.03109	-344.96		2.03117	1413.2
		2.03103	632.54		2.03112	1077.2
		2.03097	-303.95		2.03106	-538.89
		2.03091	-114.44		2.031	211.06
		2.03086	-639.92		2.03094	1109
		2.0308	-515.39		2.03089	1348
		2.03074	115.14		2.03083	238.93
		2.03069	-1388.3		2.03077	-35.101
		2.03063	707.22		2.03072	-215.13
		2.03057	1043.8		2.03066	158.86
		2.03051	-468.67		2.0306	-656.16
		2.03046	-1570.1		2.03054	-137.16
		2.0304	-1436.5		2.03049	-1206.2
		2.03034	-975.96		2.03043	-1993.2
		2.03028	-1403.4		2.03037	-629.15
		2.03023	-910.78		2.03032	321.87
		2.03017	341.81		2.03026	-277.11
		2.03011	-349.59		2.0302	-143.08
		2.03006	-1323		2.03014	1144.9
		2.03	-716.37		2.03009	1131
		2.02994	-267.75		2.03003	-140.97
		2.02988	-112.12		2.02997	-1917.9
		2.02983	-1160.5		2.02991	-1408.9
		2.02977	-677.85		2.02986	578.21
		2.02971	-1031.2		2.0298	768.28
		2.02966	-971.56		2.02974	21.35
		2.0296	-629.9		2.02969	112.43
		2.02954	-896.24		2.02963	-97.483
		2.02948	244.43		2.02957	178.61
		2.02943	523.11		2.02951	-1982.3
		2.02937	-234.21		2.02946	-2167.2
		2.02931	-1626.5		2.0294	-2062.1
		2.02926	-725.83		2.02934	-85.964
		2.0292	-399.13		2.02929	1253.2
		2.02914	-927.42		2.02923	-175.72
		2.02908	69.292		2.02917	194.42
		2.02903	651.01		2.02911	149.56
		2.02897	1042.7		2.02906	-801.3
		2.02891	1107.5		2.029	-1590.1
		2.02886	-341.79		2.02894	-940.99
		2.0288	-81.051		2.02889	-859.83
		2.02874	-126.3		2.02883	763.34
		2.02868	-652.54		2.02877	-32.487
		2.02863	-167.78		2.02871	-2084.3
		2.02857	327.99		2.02866	-1388.1
		2.02851	-325.24		2.0286	229.07
		2.02846	-1485.5		2.02854	163.27
		2.0284	-1591.7		2.02849	-418.53
		2.02834	-1598.9		2.02843	-738.32
		2.02828	-1432.1		2.02837	-406.11
		2.02823	-1000.3		2.02831	-617.89
		2.02817	-838.46		2.02826	-1607.7
		2.02811	-210.64		2.0282	-1320.4
		2.02806	-594.82		2.02814	-70.189
		2.028	-1648		2.02809	-847.94
		2.02794	-799.15		2.02803	-66.695
		2.02788	-900.31		2.02797	443.56
		2.02783	-1013.5		2.02791	512.82
		2.02777	281.4		2.02786	189.09
		2.02771	381.26		2.0278	22.363
		2.02766	-440.87		2.02774	-221.36
		2.0276	-902		2.02769	-1563.1
		2.02754	-958.12		2.02763	-2032.8
		2.02748	-381.23		2.02757	-1795.5
		2.02743	-244.34		2.02752	-2413.2
		2.02737	-1817.4		2.02746	-1087.9
		2.02731	-1471.5		2.0274	-1327.6
		2.02726	-842.63		2.02734	-1468.2
		2.0272	56.291		2.02729	-84.916
		2.02714	248.21		2.02723	-83.584
		2.02709	-324.86		2.02717	-797.25
		2.02703	146.08		2.02712	-534.9
		2.02697	689.02		2.02706	-1025.6
		2.02691	798.97		2.027	-1797.2
		2.02686	-20.074		2.02694	-1786.8
		2.0268	1580.9		2.02689	-311.47
		2.02674	-317.15		2.02683	-459.1
		2.02669	-998.17		2.02677	-176.72
		2.02663	-93.194		2.02672	-53.337
		2.02657	1251.8		2.02666	-817.95
		2.02652	2790.8		2.0266	-297.55
		2.02646	2500.8		2.02655	-1261.1
		2.0264	-299.21		2.02649	308.26
		2.02634	-1547.2		2.02643	214.67
		2.02629	-1662.2		2.02637	-193.91
		2.02623	-955.17		2.02632	8.5154
		2.02617	632.86		2.02626	-1296.1
		2.02612	-69.101		2.0262	-895.62
		2.02606	-2001.1		2.02615	-1026.2
		2.026	-2344		2.02609	589.27
		2.02595	-967.96		2.02603	1526.7
		2.02589	-284.9		2.02598	-1073.8
		2.02583	-1076.8		2.02592	-816.35
		2.02577	-643.76		2.02586	-179.87
		2.02572	-27.681		2.0258	621.6
		2.02566	249.4		2.02575	19.087
		2.0256	848.49		2.02569	252.58
		2.02555	593.59		2.02563	-219.93
		2.02549	21.695		2.02558	-428.43
		2.02543	635.8		2.02552	-155.92
		2.02538	77.92		2.02546	81.591
		2.02532	186.04		2.02541	1089.1
		2.02526	1142.2		2.02535	1378.6
		2.0252	1091.3		2.02529	1142.2
		2.02515	-486.55		2.02524	546.7
		2.02509	-270.41		2.02518	-38.758
		2.02503	-1349.3		2.02512	-308.21
		2.02498	-322.1		2.02506	459.34
		2.02492	-1192.9		2.02501	1793.9
		2.02486	-1310.8		2.02495	740.47
		2.02481	-999.58		2.02489	462.04
		2.02475	-2161.4		2.02484	-662.38
		2.02469	-1905.2		2.02478	-1506.8
		2.02464	-833.01		2.02472	-97.213
		2.02458	-1553.8		2.02467	-16.619
		2.02452	-1009.6		2.02461	-583.02
		2.02446	-1173.4		2.02455	-498.41
		2.02441	390.84		2.0245	-1123.8
		2.02435	496.06		2.02444	636.82
		2.02429	104.3		2.02438	328.44
		2.02424	681.54		2.02432	-720.93
		2.02418	1247.8		2.02427	-1040.3
		2.02412	1924		2.02421	-497.65
		2.02407	470.29		2.02415	-202.01
		2.02401	-151.44		2.0241	550.65
		2.02395	768.83		2.02404	557.3
		2.0239	-1067.9		2.02398	-146.03
		2.02384	731.39		2.02393	-34.361
		2.02378	595.68		2.02387	116.31
		2.02373	-263.03		2.02381	-110
		2.02367	-105.72		2.02376	180.68
		2.02361	-1285.4		2.0237	308.38
		2.02355	-2148.1		2.02364	1347.1
		2.0235	-937.78		2.02359	1057.8
		2.02344	-739.45		2.02353	160.49
		2.02338	-376.12		2.02347	306.21
		2.02333	-649.78		2.02341	1347.9
		2.02327	-1231.4		2.02336	1190.7
		2.02321	553.91		2.0233	1608.4
		2.02316	1290.3		2.02324	513.14
		2.0231	303.63		2.02319	-38.116
		2.02304	911		2.02313	-826.36
		2.02299	527.38		2.02307	-1004.6
		2.02293	18.763		2.02302	-370.84
		2.02287	-959.85		2.02296	-1262.1
		2.02282	-1562.5		2.0229	-246.3
		2.02276	-136.05		2.02285	538.48
		2.0227	-224.65		2.02279	149.27
		2.02265	-1213.2		2.02273	108.06
		2.02259	-657.81		2.02268	-512.14
		2.02253	195.61		2.02262	-224.33
		2.02248	-352.95		2.02256	-991.52
		2.02242	-782.52		2.02251	-1574.7
		2.02236	-1563.1		2.02245	-1074.9
		2.0223	-411.62		2.02239	-690.06
		2.02225	494.83		2.02234	-269.22
		2.02219	-549.7		2.02228	-1072.4
		2.02213	208.77		2.02222	-839.54
		2.02208	1226.2		2.02217	-953.69
		2.02202	1779.7		2.02211	-1783.8
		2.02196	1531.2		2.02205	-1281
		2.02191	95.706		2.02199	-855.1
		2.02185	211.21		2.02194	-68.223
		2.02179	535.71		2.02188	358.66
		2.02174	483.22		2.02182	-229.46
		2.02168	-214.26		2.02177	-559.56
		2.02162	-520.73		2.02171	792.33
		2.02157	-571.2		2.02165	480.24
		2.02151	-150.66		2.0216	600.15
		2.02145	952.88		2.02154	512.06
		2.0214	-1796.6		2.02148	-714.02
		2.02134	-583.01		2.02143	-1446.1
		2.02128	-491.45		2.02137	-869.16
		2.02123	-92.883		2.02131	-375.22
		2.02117	890.69		2.02126	-94.272
		2.02111	6.2722		2.0212	1655.7
		2.02106	-1020.1		2.02114	1729.6
		2.021	-829.55		2.02109	2783.6
		2.02094	520.05		2.02103	2172.6
		2.02089	70.657		2.02097	2305.5
		2.02083	734.27		2.02092	1095.5
		2.02077	379.89		2.02086	219.5
		2.02072	341.51		2.0208	-280.5
		2.02066	461.14		2.02075	135.49
		2.0206	-178.22		2.02069	1096.5
		2.02055	-1004.6		2.02063	1110.5
		2.02049	1037.1		2.02058	438.52
		2.02043	222.72		2.02052	371.54
		2.02038	187.39		2.02046	1956.6
		2.02032	1017.1		2.02041	2090.6
		2.02026	-707.27		2.02035	-613.36
		2.02021	-1351.6		2.02029	-464.32
		2.02015	-1064.9		2.02024	-400.27
		2.02009	-456.21		2.02018	-720.21
		2.02004	-568.52		2.02012	-52.152
		2.01998	57.189		2.02007	476.92
		2.01992	-347.1		2.02001	-233.01
		2.01987	305.62		2.01995	-708.93
		2.01981	696.34		2.0199	-1579.8
		2.01975	1852.1		2.01984	-653.76
		2.0197	952.81		2.01978	129.34
		2.01964	-298.45		2.01973	1111.4
		2.01958	-96.704		2.01967	1952.6
		2.01953	-93.949		2.01961	686.66
		2.01947	-210.19		2.01956	141.78
		2.01941	-349.42		2.0195	193.91
		2.01936	1356.4		2.01944	1003
		2.0193	-266.87		2.01939	1324.2
		2.01924	-635.08		2.01933	303.32
		2.01919	450.71		2.01927	-262.53
		2.01913	963.5		2.01922	-713.37
		2.01907	-403.69		2.01916	-1563.2
		2.01902	-334.88		2.0191	-1720
		2.01896	928.94		2.01905	-1656.9
		2.0189	412.76		2.01899	-805.7
		2.01885	520.59		2.01893	832.49
		2.01879	-448.58		2.01888	568.68
		2.01873	-314.74		2.01882	155.87
		2.01868	-188.89		2.01877	165.08
		2.01862	35.964		2.01871	-846.72
		2.01856	-328.18		2.01865	-762.5
		2.01851	426.69		2.0186	1290.7
		2.01845	605.56		2.01854	-1146.1
		2.0184	190.44		2.01848	-2259.8
		2.01834	938.32		2.01843	760.41
		2.01828	643.22		2.01837	1026.7
		2.01823	238.11		2.01831	-533.1
		2.01817	-266.98		2.01826	211.15
		2.01811	688.92		2.0182	723.41
		2.01806	662.84		2.01814	91.679
		2.018	589.76		2.01809	276.95
		2.01794	-307.31		2.01803	779.23
		2.01789	-671.38		2.01797	292.51
		2.01783	740.56		2.01792	1118.8
		2.01777	158.51		2.01786	-21.904
		2.01772	-1705.5		2.0178	-793.6
		2.01766	-928.58		2.01775	-619.3
		2.0176	1694.4		2.01769	440.02
		2.01755	1276.4		2.01763	30.335
		2.01749	1195.3		2.01758	-219.34
		2.01743	1765.3		2.01752	177.99
		2.01738	1328.3		2.01746	-381.68
		2.01732	242.31		2.01741	-296.33
		2.01726	10.309		2.01735	-474.99
		2.01721	-517.68		2.0173	36.368
		2.01715	-437.67		2.01724	381.73
		2.0171	251.35		2.01718	-630.91
		2.01704	780.38		2.01713	-504.54
		2.01698	-116.59		2.01707	440.84
		2.01693	-703.55		2.01701	383.22
		2.01687	-46.5		2.01696	-609.39
		2.01681	-598.45		2.0169	-101.99
		2.01676	-811.39		2.01684	-65.594
		2.0167	-262.33		2.01679	-815.19
		2.01664	-677.26		2.01673	-729.78
		2.01659	-334.18		2.01667	-1016.4
		2.01653	-345.1		2.01662	-1381.9
		2.01647	768.99		2.01656	-29.506
		2.01642	2447.1		2.0165	518.93
		2.01636	1097.2		2.01645	-1105.6
		2.0163	2169.3		2.01639	-994.18
		2.01625	2305.4		2.01634	-614.73
		2.01619	1515.5		2.01628	-371.27
		2.01614	-1150.3		2.01622	-26.807
		2.01608	-1051.2		2.01617	238.66
		2.01602	-1237.1		2.01611	274.14
		2.01597	-946.92		2.01605	1406.6
		2.01591	-1371.8		2.016	1377.1
		2.01585	-472.62		2.01594	442.6
		2.0158	363.55		2.01588	41.102
		2.01574	-275.28		2.01583	-724.39
		2.01568	-526.11		2.01577	-117.88
		2.01563	1080.1		2.01571	194.64
		2.01557	853.26		2.01566	188.16
		2.01551	-201.54		2.0156	-1314.3
		2.01546	263.66		2.01555	-271.78
		2.0154	1152.9		2.01549	583.76
		2.01535	942.08		2.01543	876.31
		2.01529	728.3		2.01538	-12.14
		2.01523	419.52		2.01532	-1027.6
		2.01518	-396.24		2.01526	-1128
		2.01512	-1436		2.01521	370.55
		2.01506	155.24		2.01515	-1381.9
		2.01501	1100.5		2.01509	-1558.3
		2.01495	737.74		2.01504	-1457.7
		2.01489	-784.99		2.01498	-265.11
		2.01484	-656.72		2.01493	-744.51
		2.01478	90.552		2.01487	1093.1
		2.01473	-584.17		2.01481	659.7
		2.01467	-153.88		2.01476	1062.3
		2.01461	1035.4		2.0147	1255.9
		2.01456	957.71		2.01464	-590.43
		2.0145	326.02		2.01459	-1025.8
		2.01444	-922.67		2.01453	-329.16
		2.01439	194.65		2.01447	703.49
		2.01433	756.98		2.01442	-179.86
		2.01427	297.31		2.01436	-209.21
		2.01422	1635.6		2.01431	924.46
		2.01416	2475		2.01425	1039.1
		2.01411	1809.3		2.01419	147.8
		2.01405	1131.7		2.01414	1221.5
		2.01399	-187.94		2.01408	1371.2
		2.01394	350.42		2.01402	430.86
		2.01388	-261.2		2.01397	298.56
		2.01382	-281.82		2.01391	410.26
		2.01377	-176.44		2.01386	1530
		2.01371	1596		2.0138	159.69
		2.01366	1479.4		2.01374	33.407
		2.0136	282.76		2.01369	-1648.9
		2.01354	1544.2		2.01363	-1121.1
		2.01349	1360.6		2.01357	-202.39
		2.01343	-320.98		2.01352	-657.65
		2.01337	-111.55		2.01346	121.1
		2.01332	-784.12		2.0134	602.86
		2.01326	90.325		2.01335	620.62
		2.01321	1105.8		2.01329	175.39
		2.01315	343.23		2.01324	804.16
		2.01309	245.69		2.01318	-504.06
		2.01304	916.16		2.01312	840.73
		2.01298	373.63		2.01307	824.52
		2.01292	1564.1		2.01301	1356.3
		2.01287	1803.6		2.01295	1693.1
		2.01281	1781.1		2.0129	2115.9
		2.01276	2601.6		2.01284	1548.7
		2.0127	1893.1		2.01279	79.563
		2.01264	577.6		2.01273	1290.4
		2.01259	886.12		2.01267	1055.2
		2.01253	706.64		2.01262	1065.1
		2.01247	-588.83		2.01256	1284.9
		2.01242	-974.29		2.0125	1215.8
		2.01236	-778.75		2.01245	2345.6
		2.01231	102.8		2.01239	1801.5
		2.01225	-496.65		2.01234	1055.3
		2.01219	-912.09		2.01228	1926.2
		2.01214	136.48		2.01222	2766.1
		2.01208	721.05		2.01217	1267
		2.01202	552.63		2.01211	511.87
		2.01197	773.22		2.01206	1757.8
		2.01191	1207.8		2.012	1008.7
		2.01186	589.4		2.01194	924.57
		2.0118	938.01		2.01189	855.49
		2.01174	1981.6		2.01183	814.41
		2.01169	1895.2		2.01177	1111.3
		2.01163	661.86		2.01172	2435.3
		2.01157	1444.5		2.01166	2500.2
		2.01152	2631.1		2.01161	1609.1
		2.01146	1206.8		2.01155	1109.1
		2.01141	1113.4		2.01149	1933
		2.01135	2214.1		2.01144	1039
		2.01129	1567.7		2.01138	-353.02
		2.01124	663.39		2.01132	652.95
		2.01118	-306.94		2.01127	1074.9
		2.01113	-360.26		2.01121	1524.9
		2.01107	-1371.6		2.01116	2047.9
		2.01101	161.11		2.0111	3113.9
		2.01096	168.81		2.01104	704.9
		2.0109	-144.49		2.01099	1441.9
		2.01084	146.22		2.01093	1416.9
		2.01079	1423.9		2.01088	716.94
		2.01073	1192.7		2.01082	604.96
		2.01068	1039.4		2.01076	168.99
		2.01062	1607.1		2.01071	1067
		2.01056	2411.9		2.01065	2133.1
		2.01051	1871.6		2.0106	2338.1
		2.01045	2308.4		2.01054	2414.2
		2.0104	2196.1		2.01048	1299.2
		2.01034	2272.9		2.01043	-1090.7
		2.01028	1662.7		2.01037	-756.63
		2.01023	269.43		2.01031	1152.5
		2.01017	174.21		2.01026	2542.5
		2.01012	1315		2.0102	921.62
		2.01006	1369.8		2.01015	664.72
		2.01	2330.6		2.01009	533.82
		2.00995	1690.4		2.01003	296.93
		2.00989	785.23		2.00998	1364
		2.00984	-363.95		2.00992	2037.2
		2.00978	66.873		2.00987	1657.3
		2.00972	-357.29		2.00981	943.41
		2.00967	261.55		2.00975	1074.5
		2.00961	2051.4		2.0097	2219.7
		2.00955	3012.2		2.00964	2588.8
		2.0095	3729.1		2.00959	750.99
		2.00944	2707		2.00953	189.15
		2.00939	2228.8		2.00947	1015.3
		2.00933	2898.7		2.00942	584.48
		2.00927	2481.6		2.00936	781.66
		2.00922	2204.5		2.00931	829.84
		2.00916	2105.4		2.00925	896.03
		2.00911	666.28		2.00919	566.23
		2.00905	613.19		2.00914	-730.57
		2.00899	2035.1		2.00908	101.63
		2.00894	1294		2.00903	2007.8
		2.00888	627.95		2.00897	1455.1
		2.00883	2149.9		2.00891	1271.3
		2.00877	2809.8		2.00886	1812.5
		2.00871	2042.8		2.0088	-181.25
		2.00866	1042.7		2.00874	-307.01
		2.0086	1476.7		2.00869	1328.2
		2.00855	1096.6		2.00863	1499.5
		2.00849	1160.6		2.00858	2222.7
		2.00843	2456.6		2.00852	1845
		2.00838	2074.6		2.00846	40.284
		2.00832	1915.6		2.00841	509.56
		2.00827	1350.5		2.00835	-318.16
		2.00821	2776.5		2.0083	-824.87
		2.00815	3301.6		2.00824	419.42
		2.0081	2581.6		2.00818	582.72
		2.00804	2701.6		2.00813	1068
		2.00799	1146.6		2.00807	1417.3
		2.00793	450.64		2.00802	244.66
		2.00787	1208.7		2.00796	754.98
		2.00782	3073.7		2.00791	1237.3
		2.00776	2844.8		2.00785	340.64
		2.00771	2186.8		2.00779	545.98
		2.00765	2548.9		2.00774	443.33
		2.00759	2191		2.00768	400.68
		2.00754	2974		2.00763	468.04
		2.00748	2797.1		2.00757	1205.4
		2.00743	3224.2		2.00751	1046.8
		2.00737	2803.3		2.00746	-706.85
		2.00731	1557.4		2.0074	-293.47
		2.00726	1901.5		2.00735	1889.9
		2.0072	2888.6		2.00729	1039.3
		2.00715	2180.7		2.00723	511.71
		2.00709	1916.9		2.00718	745.11
		2.00704	3137		2.00712	239.52
		2.00698	4293.1		2.00707	-1157.1
		2.00692	3723.3		2.00701	1099.4
		2.00687	3307.4		2.00695	1096.8
		2.00681	4241.6		2.0069	1261.2
		2.00676	4163.7		2.00684	805.66
		2.0067	2838.9		2.00679	-136.89
		2.00664	3475.1		2.00673	-52.443
		2.00659	4040.3		2.00667	492.01
		2.00653	4099.4		2.00662	969.48
		2.00648	4495.6		2.00656	312.95
		2.00642	4543.8		2.00651	-793.58
		2.00636	4363		2.00645	83.901
		2.00631	4002.3		2.0064	366.39
		2.00625	4038.5		2.00634	51.879
		2.0062	4746.7		2.00628	1605.4
		2.00614	3877.9		2.00623	2452.9
		2.00608	3827.2		2.00617	-126.61
		2.00603	3537.4		2.00612	-999.09
		2.00597	3884.7		2.00606	757.43
		2.00592	5258.9		2.006	742.95
		2.00586	4970.2		2.00595	324.49
		2.00581	5039.4		2.00589	224.03
		2.00575	5758.7		2.00584	796.57
		2.00569	5500		2.00578	734.12
		2.00564	4777.3		2.00572	95.677
		2.00558	5212.6		2.00567	24.24
		2.00553	5342.9		2.00561	71.808
		2.00547	5048.2		2.00556	198.38
		2.00541	4168.5		2.0055	-668.04
		2.00536	6078.8		2.00545	100.55
		2.0053	8110.1		2.00539	-770.86
		2.00525	7335.4		2.00533	-902.26
		2.00519	6763.8		2.00528	73.338
		2.00514	7522.1		2.00522	-11.053
		2.00508	8555.5		2.00517	493.56
		2.00502	7969.8		2.00511	-526.82
		2.00497	7917.2		2.00505	-537.19
		2.00491	6709.6		2.005	670.44
		2.00486	7140.9		2.00494	-249.92
		2.0048	6958.3		2.00489	-603.28
		2.00475	8851.7		2.00483	-1368.6
		2.00469	7702.1		2.00478	-180.97
		2.00463	8377.5		2.00472	-190.31
		2.00458	9673.9		2.00466	-1083.6
		2.00452	8308.3		2.00461	-1306
		2.00447	8460.7		2.00455	-2117.3
		2.00441	9492.1		2.0045	-713.61
		2.00435	8859.6		2.00444	38.085
		2.0043	8652		2.00439	-113.22
		2.00424	8060.4		2.00433	-2241.5
		2.00419	7808.9		2.00427	-2045.8
		2.00413	7757.3		2.00422	-1818.1
		2.00408	6861.8		2.00416	-1249.4
		2.00402	6117.3		2.00411	-1144.6
		2.00396	5342.7		2.00405	-1000.9
		2.00391	4219.2		2.004	-1473.2
		2.00385	2772.7		2.00394	-272.44
		2.0038	1804.2		2.00388	495.31
		2.00374	141.68		2.00383	535.07
		2.00369	-2747.8		2.00377	-126.17
		2.00363	-4731.3		2.00372	-758.41
		2.00357	-6572.8		2.00366	-1929.6
		2.00352	-6107.3		2.0036	-1850.9
		2.00346	-5599.7		2.00355	-1146.1
		2.00341	-6596.2		2.00349	-1885.3
		2.00335	-8305.7		2.00344	-1951.5
		2.0033	-10378		2.00338	-1861.7
		2.00324	-11029		2.00333	-2155.9
		2.00318	-11064		2.00327	-1745.1
		2.00313	-12236		2.00321	-2180.2
		2.00307	-11399		2.00316	-1437.4
		2.00302	-11063		2.0031	-1487.6
		2.00296	-11641		2.00305	-797.75
		2.00291	-12738		2.00299	-1052.9
		2.00285	-13337		2.00294	-1445.1
		2.00279	-12235		2.00288	365.79
		2.00274	-10780		2.00283	1487.7
		2.00268	-10841		2.00277	154.52
		2.00263	-10946		2.00271	-1859.6
		2.00257	-10678		2.00266	-1421.7
		2.00252	-10460		2.0026	-367.85
		2.00246	-9834.2		2.00255	-1137
		2.0024	-9619.5		2.00249	-1287.1
		2.00235	-9503.9		2.00244	-1322.2
		2.00229	-9030.2		2.00238	-1619.3
		2.00224	-10858		2.00232	-1532.3
		2.00218	-10207		2.00227	-2216.4
		2.00213	-8070.2		2.00221	-1838.5
		2.00207	-8617.5		2.00216	-2794.6
		2.00201	-8000.9		2.0021	-2878.6
		2.00196	-6343.2		2.00205	-1531.7
		2.0019	-6334.5		2.00199	-85.746
		2.00185	-6991.7		2.00193	-1700.8
		2.00179	-6473		2.00188	-1129.8
		2.00174	-6090.3		2.00182	-1575.9
		2.00168	-5942.6		2.00177	-1462.9
		2.00163	-5206.9		2.00171	-614.92
		2.00157	-4842.1		2.00166	-306.94
		2.00151	-5484.4		2.0016	-902.95
		2.00146	-5190.6		2.00155	-1442
		2.0014	-4203.9		2.00149	-959.96
		2.00135	-3027.1		2.00143	-320.95
		2.00129	-3426.3		2.00138	225.06
		2.00124	-2233.6		2.00132	232.08
		2.00118	-2005.8		2.00127	-127.9
		2.00113	-2838		2.00121	363.13
		2.00107	-3268.2		2.00116	-238.83
		2.00101	-2750.4		2.0011	639.21
		2.00096	-3457.6		2.00104	1307.3
		2.0009	-3691.8		2.00099	943.31
		2.00085	-2495		2.00093	1423.4
		2.00079	-1924.1		2.00088	1236.4
		2.00074	-1923.3		2.00082	563.5
		2.00068	-2472.5		2.00077	-273.42
		2.00062	-2517.6		2.00071	285.66
		2.00057	-2394.8		2.00066	535.75
		2.00051	-2820.9		2.0006	222.84
		2.00046	-3074		2.00054	-650.06
		2.0004	-3763.2		2.00049	-1084
		2.00035	-2072.3		2.00043	-762.84
		2.00029	-2747.4		2.00038	71.273
		2.00024	-3137.5		2.00032	-487.6
		2.00018	-2287.6		2.00027	-14.476
		2.00012	-2835.7		2.00021	194.66
		2.00007	-2316.8		2.00016	248.8
		2.00001	-1435.9		2.0001	309.95
		1.99996	-1097		2.00004	-137.9
		1.9999	-850.08		1.99999	-297.75
		1.99985	-1041.2		1.99993	633.42
		1.99979	-1617.2		1.99988	-415.41
		1.99974	-1821.3		1.99982	479.76
		1.99968	-2338.3		1.99977	-1327.1
		1.99963	-2061.4		1.99971	-839.87
		1.99957	-1314.4		1.99966	-449.68
		1.99951	-996.44		1.9996	-1349.5
		1.99946	-755.46		1.99955	-1814.3
		1.9994	-1008.5		1.99949	-742.06
		1.99935	-3594.5		1.99943	-727.85
		1.99929	-2969.5		1.99938	-40.624
		1.99924	-3130.5		1.99932	280.6
		1.99918	-1494.5		1.99927	-244.16
		1.99913	-1016.5		1.99921	495.08
		1.99907	-1222.5		1.99916	640.32
		1.99901	-932.45		1.9991	-68.427
		1.99896	-1938.4		1.99905	-1396.2
		1.9989	-2039.4		1.99899	-1360.9
		1.99885	-1336.3		1.99893	-1159.6
		1.99879	-2027.3		1.99888	-590.36
		1.99874	-2459.2		1.99882	-318.08
		1.99868	-1565.2		1.99877	301.2
		1.99863	-892.11		1.99871	1021.5
		1.99857	-2183		1.99866	233.79
		1.99852	-1829		1.9986	-187.9
		1.99846	-1935.9		1.99855	684.41
		1.9984	-1962.8		1.99849	371.72
		1.99835	-2104.7		1.99844	112.04
		1.99829	0.4222		1.99838	-1210.6
		1.99824	-293.47		1.99832	-1388.3
		1.99818	-2204.4		1.99827	-843.96
		1.99813	-1901.2		1.99821	-640.61
		1.99807	-1314.1		1.99816	-1025.3
		1.99802	-584.96		1.9981	-735.91
		1.99796	-216.82		1.99805	-212.54
		1.99791	-1754.7		1.99799	131.82
		1.99785	-1757.5		1.99794	-1284.8
		1.9978	-750.36		1.99788	-1564.4
		1.99774	-688.19		1.99783	-246.04
		1.99768	-635.02		1.99777	-358.65
		1.99763	-618.84		1.99772	-1060.2
		1.99757	-906.66		1.99766	-1024.8
		1.99752	-1939.5		1.9976	-1146.4
		1.99746	-2629.3		1.99755	-1819
		1.99741	-1667.1		1.99749	-1159.6
		1.99735	-2178.9		1.99744	-477.18
		1.9973	-1075.6		1.99738	-353.74
		1.99724	497.58		1.99733	-1308.3
		1.99719	-440.19		1.99727	-514.86
		1.99713	-1217		1.99722	-618.41
		1.99708	-2241.7		1.99716	175.04
		1.99702	-412.47		1.99711	215.51
		1.99696	-1216.2		1.99705	-880.03
		1.99691	-1956		1.997	-1115.6
		1.99685	-478.69		1.99694	-1136.1
		1.9968	442.58		1.99688	-841.59
		1.99674	705.86		1.99683	-244.1
		1.99669	-831.86		1.99677	-432.6
		1.99663	-962.57		1.99672	-1137.1
		1.99658	-739.27		1.99666	-150.59
		1.99652	565.03		1.99661	-1207.1
		1.99647	-899.66		1.99655	-1183.6
		1.99641	-622.35		1.9965	-560.03
		1.99636	-1378		1.99644	32.498
		1.9963	-1308.7		1.99639	-39.965
		1.99624	-1284.4		1.99633	-539.42
		1.99619	355.98		1.99628	-144.87
		1.99613	-645.68		1.99622	-121.32
		1.99608	-1541.3		1.99617	821.24
		1.99602	-1039		1.99611	235.81
		1.99597	-364.6		1.99605	-850.62
		1.99591	711.77		1.996	216.96
		1.99586	-149.86		1.99594	898.54
		1.9958	18.528		1.99589	-338.87
		1.99575	457.92		1.99583	-195.27
		1.99569	615.31		1.99578	265.33
		1.99564	-223.29		1.99572	-696.06
		1.99558	-339.88		1.99567	-134.45
		1.99553	-683.46		1.99561	405.17
		1.99547	429.96		1.99556	607.8
		1.99542	1367.4		1.9955	883.43
		1.99536	1473.8		1.99545	-141.94
		1.9953	1749.3		1.99539	-1366.3
		1.99525	950.7		1.99534	-1438.6
		1.99519	356.15		1.99528	-211.99
		1.99514	54.61		1.99523	168.67
		1.99508	-74.926		1.99517	-1299.7
		1.99503	-1189.5		1.99511	223.01
		1.99497	-499.98		1.99506	551.68
		1.99492	173.5		1.995	-804.63
		1.99486	-291.01		1.99495	-594.94
		1.99481	-318.51		1.99489	-55.249
		1.99475	-963.01		1.99484	-139.55
		1.9947	-399.51		1.99478	-475.84
		1.99464	-1047		1.99473	-1164.1
		1.99459	-797.47		1.99467	240.59
		1.99453	-857.95		1.99462	-298.69
		1.99448	-1057.4		1.99456	-567.96
		1.99442	-765.88		1.99451	432.78
		1.99437	-1134.3		1.99445	505.52
		1.99431	-829.78		1.9944	-1455.7
		1.99426	-59.225		1.99434	-1027
		1.9942	515.34		1.99429	161.78
		1.99414	-1144.1		1.99423	-276.45
		1.99409	-963.52		1.99418	-580.68
		1.99403	675.06		1.99412	-1136.9
		1.99398	78.652		1.99407	-1424.1
		1.99392	-488.75		1.99401	-49.336
		1.99387	506.85		1.99396	1279.5
		1.99381	1000.5		1.9939	634.26
		1.99376	1120.1		1.99384	-756.94
		1.9937	8.6837		1.99379	-220.12
		1.99365	209.31		1.99373	216.69
		1.99359	897.94		1.99368	172.52
		1.99354	99.577		1.99362	-354.65
		1.99348	-1023.8		1.99357	601.18
		1.99343	-526.13		1.99351	60.023
		1.99337	396.53		1.99346	144.87
		1.99332	463.19		1.9934	348.72
		1.99326	-194.14		1.99335	193.58
		1.99321	-718.47		1.99329	-625.55
		1.99315	839.21		1.99324	-642.68
		1.9931	-681.1		1.99318	-132.81
		1.99304	-44.407		1.99313	328.07
		1.99299	-261.71		1.99307	1787
		1.99293	-387		1.99302	736.85
		1.99288	274.71		1.99296	249.75
		1.99282	356.43		1.99291	-685.34
		1.99277	-452.85		1.99285	-106.43
		1.99271	-773.12		1.9928	824.49
		1.99266	553.62		1.99274	929.41
		1.9926	136.36		1.99269	505.34
		1.99255	-1.8893		1.99263	143.27
		1.99249	130.87		1.99258	429.21
		1.99244	-467.37		1.99252	122.16
		1.99238	-1546.6		1.99247	-347.89
		1.99232	-800.83		1.99241	-214.93
		1.99227	-101.05		1.99236	-1022
		1.99221	-13.265		1.9923	-1687
		1.99216	849.53		1.99225	-157.02
		1.9921	323.33		1.99219	1034
		1.99205	-497.87		1.99214	1840.9
		1.99199	-1569.1		1.99208	-7.0624
		1.99194	-588.24		1.99203	69.936
		1.99188	-294.42		1.99197	884.94
		1.99183	-1061.6		1.99192	576.95
		1.99177	-652.75		1.99186	-33.033
		1.99172	303.09		1.9918	-601.01
		1.99166	1523.9		1.99175	-1254
		1.99161	29.792		1.99169	-358.95
		1.99155	847.65		1.99164	-125.91
		1.9915	-654.48		1.99158	203.14
		1.99144	-132.61		1.99153	317.19
		1.99139	657.27		1.99147	995.24
		1.99133	44.157		1.99142	280.31
		1.99128	806.05		1.99136	-513.62
		1.99122	1071.9		1.99131	-1040.6
		1.99117	509.85		1.99125	353.53
		1.99111	544.76		1.9912	-1349.4
		1.99106	892.68		1.99114	727.71
		1.991	-422.4		1.99109	1787.8
		1.99095	-2034.5		1.99103	-287.09
		1.99089	-762.54		1.99098	-65.98
		1.99084	-494.6		1.99092	-1163.9
		1.99078	-214.65		1.99087	754.26
		1.99073	182.31		1.99081	611.38
		1.99067	799.27		1.99076	344.52
		1.99062	-70.768		1.9907	184.65
		1.99056	479.2		1.99065	-911.2
		1.99051	-1077.8		1.99059	-549.05
		1.99045	-599.83		1.99054	-394.89
		1.9904	526.16		1.99048	-177.73
		1.99034	290.15		1.99043	-555.56
		1.99029	485.16		1.99037	563.61
		1.99023	2.1674		1.99032	-177.21
		1.99018	409.18		1.99026	-1380
		1.99012	-595.8		1.99021	-813.83
		1.99007	-633.77		1.99015	-1609.6
		1.99001	139.27		1.9901	-1668.4
		1.98996	-8.6926		1.99004	-921.22
		1.9899	1093.4		1.98999	-483.01
		1.98985	1488.4		1.98993	175.21
		1.98979	-431.53		1.98988	-443.56
		1.98974	533.53		1.98982	-634.33
		1.98968	290.6		1.98977	-23.093
		1.98963	719.68		1.98971	-851.85
		1.98957	-543.24		1.98966	-1435.6
		1.98952	-627.15		1.9896	351.66
		1.98946	-472.05		1.98955	876.92
		1.98941	-1425.9		1.98949	-1034.8
		1.98935	763.16		1.98944	-202.54
		1.9893	499.28		1.98938	1596.7
		1.98924	-431.6		1.98933	33.022
		1.98919	-210.48		1.98927	154.31
		1.98913	138.66		1.98922	1345.6
		1.98908	61.797		1.98916	1341.9
		1.98902	-423.06		1.98911	1411.2
		1.98897	-1615.9		1.98906	329.53
		1.98891	-1001.7		1.989	-1476.1
		1.98886	-956.58		1.98895	-1251.8
		1.9888	-830.41		1.98889	-648.49
		1.98875	-493.24		1.98884	-1487.2
		1.98869	511.95		1.98878	-739.81
		1.98864	536.14		1.98873	55.54
		1.98858	-16.667		1.98867	46.894
		1.98853	-121.47		1.98862	1090.3
		1.98847	-257.26		1.98856	1433.6
		1.98842	-202.04		1.98851	187.99
		1.98837	-57.824		1.98845	-318.63
		1.98831	787.4		1.9884	-843.24
		1.98826	-914.36		1.98834	-713.85
		1.9882	-832.13		1.98829	-2440.5
		1.98815	272.12		1.98823	-1142.1
		1.98809	513.37		1.98818	-310.65
		1.98804	235.63		1.98812	466.76
		1.98798	-388.11		1.98807	529.18
		1.98793	-859.84		1.98801	-1510.4
		1.98787	-1225.6		1.98796	-1368
		1.98782	-57.281		1.9879	-127.53
		1.98776	1283		1.98785	659.92
		1.98771	1599.3		1.98779	-1424.6
		1.98765	-206.4		1.98774	-2678.2
		1.9876	-861.09		1.98768	-2128.7
		1.98754	713.22		1.98763	75.745
		1.98749	976.54		1.98757	-99.783
		1.98743	164.87		1.98752	-813.31
		1.98738	1175.2		1.98746	-271.82
		1.98732	1292.5		1.98741	-1682.3
		1.98727	-477.12		1.98735	640.16
		1.98721	908.23		1.9873	-1091.3
		1.98716	2008.6		1.98724	-1217.8
		1.9871	1673		1.98719	-308.32
		1.98705	1260.3		1.98713	915.2
		1.98699	113.7		1.98708	-617.28
		1.98694	-1474.9		1.98703	-1376.7
		1.98688	-985.53		1.98697	989.79
		1.98683	-1084.1		1.98692	1715.3
		1.98677	-220.74		1.98686	-147.12
		1.98672	-1805.3		1.98681	-36.567
		1.98667	-1266.9		1.98675	650.99
		1.98661	-1295.5		1.9867	-646.44
		1.98656	-1291.1		1.98664	369.13
		1.9865	-1589.6		1.98659	1349.7
		1.98645	62.789		1.98653	1585.3
		1.98639	1814.2		1.98648	977.88
		1.98634	1793.7		1.98642	1099.5
		1.98628	2291.1		1.98637	1389.1
		1.98623	1145.6		1.98631	70.675
		1.98617	607.07		1.98626	-18.713
		1.98612	327.54		1.9862	1498.9
		1.98606	944.02		1.98615	835.53
		1.98601	851.51		1.98609	699.16
		1.98595	300		1.98604	1586.8
		1.9859	672.5		1.98598	667.43
		1.98584	1375		1.98593	-1292.9
		1.98579	829.52		1.98587	-1041.3
		1.98573	1095		1.98582	-484.61
		1.98568	1248.6		1.98577	-206.94
		1.98562	414.09		1.98571	294.73
		1.98557	446.63		1.98566	-50.598
		1.98552	1407.2		1.9856	263.08
		1.98546	255.72		1.98555	1338.8
		1.98541	-738.73		1.98549	1424.5
		1.98535	344.84		1.98544	1668.2
		1.9853	1107.4		1.98538	1023.9
		1.98524	1164		1.98533	1158.6
		1.98519	488.56		1.98527	1559.3
		1.98513	-163.86		1.98522	951.02
		1.98508	-301.27		1.98516	1209.7
		1.98502	82.333		1.98511	1420.5
		1.98497	793.94		1.98505	1178.2
		1.98491	1327.5		1.985	363.97
		1.98486	388.17		1.98494	399.72
		1.9848	1215.8		1.98489	201.48
		1.98475	1982.4		1.98484	-296.76
		1.98469	2321.1		1.98478	1206
		1.98464	2043.7		1.98473	621.79
		1.98459	342.34		1.98467	680.57
		1.98453	308		1.98462	2048.4
		1.98448	369.66		1.98456	1511.1
		1.98442	-36.675		1.98451	284.95
		1.98437	-555		1.98445	306.75
		1.98431	165.68		1.9844	1182.6
		1.98426	279.36		1.98434	870.38
		1.9842	374.05		1.98429	639.2
		1.98415	1563.8		1.98423	155.03
		1.98409	41.455		1.98418	-410.14
		1.98404	31.165		1.98412	-1912.3
		1.98398	918.88		1.98407	-1135.5
		1.98393	343.6		1.98402	-1089.6
		1.98387	352.33		1.98396	-1065.7
		1.98382	1735.1		1.98391	-256.88
		1.98377	721.81		1.98385	356.98
		1.98371	-343.45		1.9838	1057.9
		1.98366	-919.69		1.98374	-571.26
		1.9836	-1267.9		1.98369	190.63
		1.98355	-1721.2		1.98363	1257.5
		1.98349	-582.39		1.98358	1729.4
		1.98344	-172.62		1.98352	703.32
		1.98338	477.17		1.98347	-528.77
		1.98333	173.96		1.98341	-253.86
		1.98327	658.76		1.98336	653.07
		1.98322	-79.441		1.98331	-471.01
		1.98316	-1430.6		1.98325	-663.07
		1.98311	-1011.8		1.9832	-945.14
		1.98306	-191.99		1.98314	-272.19
		1.983	-18.167		1.98309	-350.24
		1.98295	554.67		1.98303	-299.28
		1.98289	-446.49		1.98298	-208.32
		1.98284	169.35		1.98292	-386.35
		1.98278	472.21		1.98287	905.62
		1.98273	520.07		1.98281	862.6
		1.98267	-591.07		1.98276	-124.42
		1.98262	-369.2		1.9827	-592.42
		1.98256	234.68		1.98265	-1294.4
		1.98251	-436.44		1.9826	-349.42
		1.98246	391.45		1.98254	-314.42
		1.9824	-1439.7		1.98249	-1181.4
		1.98235	-653.75		1.98243	-1266.4
		1.98229	1088.2		1.98238	-1308.4
		1.98224	759.07		1.98232	-1538.3
		1.98218	-791.01		1.98227	-1751.3
		1.98213	-354.08		1.98221	-378.24
		1.98207	304.85		1.98216	-111.19
		1.98202	662.79		1.9821	1018.9
		1.98196	1.7394		1.98205	1056.9
		1.98191	-1124.3		1.982	-373.01
		1.98186	-1107.4		1.98194	-852.93
		1.9818	-1449.4		1.98189	-465.85
		1.98175	-895.42		1.98183	746.23
		1.98169	-581.44		1.98178	868.32
		1.98164	967.54		1.98172	-1283.6
		1.98158	-378.47		1.98167	-769.48
		1.98153	26.528		1.98161	-915.37
		1.98147	1309.5		1.98156	-793.26
		1.98142	1205.5		1.9815	-1184.1
		1.98136	457.55		1.98145	-897.01
		1.98131	939.57		1.9814	183.12
		1.98126	1719.6		1.98134	-779.74
		1.9812	1507.6		1.98129	-1542.6
		1.98115	-96.332		1.98123	-737.45
		1.98109	907.71		1.98118	-1891.3
		1.98104	1174.8		1.98112	-336.14
		1.98098	391.82		1.98107	150.03
		1.98093	141.88		1.98101	416.2
		1.98087	15.954		1.98096	172.38
		1.98082	-51.97		1.98091	605.56
		1.98077	976.11		1.98085	992.75
		1.98071	589.2		1.9808	1133.9
		1.98066	-94.706		1.98074	272.15
		1.9806	673.39		1.98069	-302.64
		1.98055	655.5		1.98063	189.57
		1.98049	-531.39		1.98058	824.79
		1.98044	-614.27		1.98052	1493
		1.98038	18.859		1.98047	1133.2
		1.98033	1091		1.98042	580.48
		1.98028	796.13		1.98036	905.73
		1.98022	1952.3		1.98031	688.97
		1.98017	275.42		1.98025	1441.2
		1.98011	421.58		1.9802	2325.5
		1.98006	2257.7		1.98014	1488.8
		1.98	1867.9		1.98009	1865
		1.97995	542.09		1.98003	1786.3
		1.97989	-36.733		1.97998	-806.41
		1.97984	570.45		1.97993	-473.13
		1.97979	927.65		1.97987	801.17
		1.97973	292.85		1.97982	1909.5
		1.97968	-45.946		1.97976	2134.8
		1.97962	738.27		1.97971	1801.1
		1.97957	375.48		1.97965	425.41
		1.97951	2000.7		1.9796	1317.7
		1.97946	1117.9		1.97954	637.06
		1.9794	349.18		1.97949	-88.602
		1.97935	382.42		1.97944	210.74
		1.9793	127.67		1.97938	685.09
		1.97924	738.93		1.97933	-680.56
		1.97919	637.19		1.97927	-791.2
		1.97913	-177.54		1.97922	-29.836
		1.97908	-645.27		1.97916	1069.5
		1.97902	-529.99		1.97911	-291.09
		1.97897	925.3		1.97906	-1199.7
		1.97892	699.59		1.979	-1072.3
		1.97886	623.89		1.97895	544.08
		1.97881	945.19		1.97889	1000.5
		1.97875	1519.5		1.97884	1595.9
		1.9787	454.82		1.97878	1227.3
		1.97864	465.15		1.97873	518.71
		1.97859	2000.5		1.97867	-1230.9
		1.97853	1910.8		1.97862	-856.44
		1.97848	1325.2		1.97857	439
		1.97843	-286.5		1.97851	-364.56
		1.97837	1079.9		1.97846	140.89
		1.97832	741.22		1.9784	845.34
		1.97826	793.59		1.97835	771.8
		1.97821	555.96		1.97829	-212.74
		1.97815	874.34		1.97824	-310.27
		1.9781	401.73		1.97819	4.2089
		1.97805	965.12		1.97813	2167.7
		1.97799	869.52		1.97808	337.18
		1.97794	1628.9		1.97802	1284.7

## Sheet: Figure 1g
	Top-down	N 1s									Bottom-up	N 1s
Binding energy / eV	experimental	background		C-N=C	N-(C)3	C-N-H	π-excitations		Binding energy / eV	experimental	background		C-N=C	N-(C)3	C-N-H	π-excitations
413.4	993.333	994.598	993.333	993.333	993.333	993.333	994.598		414	4160	4204.1	4160	4160	4160	4160	4204.1
413.3	946.667	993.034	991.741	991.741	991.741	991.741	993.034		413.9	4133.33	4193.97	4148.95	4148.95	4148.95	4148.95	4193.97
413.2	1060	991.471	990.149	990.149	990.149	990.149	991.471		413.8	3826.67	4183.87	4137.91	4137.91	4137.91	4137.91	4183.87
413.1	940	989.909	988.557	988.557	988.557	988.557	989.909		413.7	4133.33	4173.8	4126.87	4126.87	4126.87	4126.87	4173.8
413	986.667	988.349	986.965	986.965	986.965	986.965	988.349		413.6	4493.33	4163.77	4115.82	4115.82	4115.82	4115.82	4163.77
412.9	986.667	986.789	985.373	985.373	985.373	985.373	986.789		413.5	4280	4153.76	4104.78	4104.78	4104.78	4104.78	4153.76
412.8	1026.67	985.23	983.781	983.781	983.781	983.781	985.23		413.4	4020	4143.79	4093.73	4093.73	4093.73	4093.73	4143.79
412.7	873.333	983.673	982.189	982.189	982.189	982.189	983.673		413.3	4146.67	4133.86	4082.69	4082.69	4082.69	4082.69	4133.86
412.6	973.333	982.116	980.597	980.597	980.597	980.597	982.116		413.2	4340	4123.96	4071.64	4071.64	4071.64	4071.64	4123.96
412.5	1013.33	980.561	979.005	979.005	979.005	979.005	980.561		413.1	4200	4114.1	4060.6	4060.6	4060.6	4060.6	4114.1
412.4	1140	979.008	977.413	977.413	977.413	977.413	979.008		413	4080	4104.28	4049.55	4049.55	4049.55	4049.55	4104.28
412.3	1013.33	977.456	975.821	975.821	975.821	975.821	977.456		412.9	4186.67	4094.5	4038.51	4038.51	4038.51	4038.51	4094.5
412.2	960	975.905	974.229	974.229	974.229	974.229	975.905		412.8	4300	4084.77	4027.46	4027.46	4027.46	4027.46	4084.77
412.1	1020	974.356	972.637	972.637	972.637	972.637	974.356		412.7	4013.33	4075.08	4016.42	4016.42	4016.42	4016.42	4075.08
412	1060	972.808	971.045	971.045	971.045	971.045	972.808		412.6	4073.33	4065.44	4005.37	4005.37	4005.37	4005.37	4065.44
411.9	1020	971.263	969.453	969.453	969.453	969.453	971.263		412.5	4073.33	4055.85	3994.33	3994.33	3994.33	3994.33	4055.85
411.8	960	969.719	967.861	967.861	967.861	967.861	969.719		412.4	3966.67	4046.31	3983.28	3983.28	3983.28	3983.28	4046.31
411.7	1006.67	968.177	966.269	966.269	966.269	966.269	968.177		412.3	4366.67	4036.83	3972.24	3972.24	3972.24	3972.24	4036.83
411.6	973.333	966.637	964.677	964.677	964.677	964.677	966.637		412.2	4120	4027.41	3961.19	3961.19	3961.19	3961.19	4027.41
411.5	920	965.1	963.085	963.085	963.085	963.085	965.1		412.1	4086.67	4018.05	3950.15	3950.15	3950.15	3950.15	4018.05
411.4	920	963.565	961.492	961.492	961.492	961.492	963.565		412	4286.67	4008.75	3939.1	3939.1	3939.1	3939.1	4008.75
411.3	1006.67	962.032	959.9	959.9	959.9	959.9	962.032		411.9	4053.33	3999.52	3928.06	3928.06	3928.06	3928.06	3999.52
411.2	940	960.503	958.308	958.308	958.308	958.308	960.503		411.8	4066.67	3990.36	3917.01	3917.01	3917.01	3917.01	3990.36
411.1	1006.67	958.976	956.716	956.716	956.716	956.716	958.976		411.7	4113.33	3981.27	3905.97	3905.97	3905.97	3905.97	3981.27
411	966.667	957.452	955.124	955.124	955.124	955.124	957.452		411.6	4193.33	3972.26	3894.93	3894.93	3894.93	3894.93	3972.26
410.9	1026.67	955.932	953.532	953.532	953.532	953.532	955.932		411.5	4406.67	3963.33	3883.88	3883.88	3883.88	3883.88	3963.33
410.8	946.667	954.416	951.94	951.94	951.94	951.94	954.416		411.4	4266.67	3954.49	3872.84	3872.84	3872.84	3872.84	3954.49
410.7	840	952.904	950.348	950.348	950.348	950.348	952.904		411.3	4000	3945.74	3861.79	3861.79	3861.79	3861.79	3945.74
410.6	933.333	951.397	948.756	948.756	948.756	948.756	951.397		411.2	4086.67	3937.09	3850.75	3850.75	3850.75	3850.75	3937.09
410.5	960	949.894	947.164	947.164	947.164	947.164	949.894		411.1	4000	3928.54	3839.7	3839.7	3839.7	3839.7	3928.54
410.4	1026.67	948.397	945.572	945.572	945.572	945.572	948.397		411	3853.33	3920.1	3828.66	3828.66	3828.66	3828.66	3920.1
410.3	913.333	946.906	943.98	943.98	943.98	943.98	946.906		410.9	3913.33	3911.76	3817.61	3817.61	3817.61	3817.61	3911.76
410.2	920	945.422	942.388	942.388	942.388	942.388	945.422		410.8	4000	3903.55	3806.57	3806.57	3806.57	3806.57	3903.55
410.1	826.667	943.945	940.796	940.796	940.796	940.796	943.945		410.7	3720	3895.47	3795.52	3795.52	3795.52	3795.52	3895.47
410	986.667	942.476	939.204	939.204	939.204	939.204	942.476		410.6	3820	3887.52	3784.48	3784.48	3784.48	3784.48	3887.52
409.9	1006.67	941.017	937.612	937.612	937.612	937.612	941.017		410.5	3686.67	3879.71	3773.43	3773.43	3773.43	3773.43	3879.71
409.8	860	939.568	936.02	936.02	936.02	936.02	939.568		410.4	3826.67	3872.05	3762.39	3762.39	3762.39	3762.39	3872.05
409.7	1053.33	938.13	934.428	934.428	934.428	934.428	938.13		410.3	3980	3864.56	3751.34	3751.34	3751.34	3751.34	3864.56
409.6	866.667	936.704	932.836	932.836	932.836	932.836	936.704		410.2	3773.33	3857.23	3740.3	3740.3	3740.3	3740.3	3857.23
409.5	826.667	935.293	931.244	931.244	931.244	931.244	935.293		410.1	3673.33	3850.08	3729.25	3729.25	3729.25	3729.25	3850.08
409.4	1033.33	933.897	929.652	929.652	929.652	929.652	933.897		410	3706.67	3843.13	3718.21	3718.21	3718.21	3718.21	3843.13
409.3	940	932.518	928.06	928.06	928.06	928.06	932.518		409.9	3740	3836.38	3707.16	3707.16	3707.16	3707.16	3836.38
409.2	933.333	931.159	926.468	926.468	926.468	926.468	931.159		409.8	3733.33	3829.85	3696.12	3696.12	3696.12	3696.12	3829.85
409.1	1046.67	929.82	924.876	924.876	924.876	924.876	929.82		409.7	3853.33	3823.55	3685.07	3685.07	3685.07	3685.07	3823.55
409	926.667	928.505	923.284	923.284	923.284	923.284	928.505		409.6	3986.67	3817.5	3674.03	3674.03	3674.03	3674.03	3817.5
408.9	853.333	927.215	921.692	921.692	921.692	921.692	927.215		409.5	3866.67	3811.71	3662.99	3662.99	3662.99	3662.99	3811.71
408.8	860	925.954	920.1	920.1	920.1	920.1	925.954		409.4	3653.33	3806.21	3651.94	3651.94	3651.94	3651.94	3806.21
408.7	913.333	924.723	918.507	918.507	918.507	918.507	924.723		409.3	4033.33	3801.01	3640.9	3640.9	3640.9	3640.9	3801.01
408.6	880	923.525	916.915	916.915	916.915	916.915	923.525		409.2	3793.33	3796.13	3629.85	3629.85	3629.85	3629.85	3796.13
408.5	966.667	922.364	915.323	915.323	915.323	915.323	922.364		409.1	3693.33	3791.6	3618.81	3618.81	3618.81	3618.81	3791.6
408.4	1033.33	921.242	913.731	913.731	913.731	913.731	921.242		409	3780	3787.45	3607.76	3607.76	3607.76	3607.76	3787.45
408.3	1086.67	920.163	912.139	912.139	912.139	912.139	920.163		408.9	3666.67	3783.69	3596.72	3596.72	3596.72	3596.72	3783.69
408.2	873.333	919.129	910.547	910.547	910.547	910.547	919.129		408.8	3793.33	3780.37	3585.67	3585.67	3585.67	3585.67	3780.37
408.1	920	918.144	908.955	908.955	908.955	908.955	918.144		408.7	3726.67	3777.5	3574.63	3574.63	3574.63	3574.63	3777.5
408	980	917.21	907.363	907.363	907.363	907.363	917.21		408.6	3820	3775.14	3563.58	3563.58	3563.58	3563.58	3775.14
407.9	906.667	916.331	905.771	905.771	905.771	905.771	916.331		408.5	3766.67	3773.31	3552.54	3552.54	3552.54	3552.54	3773.31
407.8	920	915.51	904.179	904.179	904.179	904.179	915.51		408.4	3893.33	3772.05	3541.49	3541.49	3541.49	3541.49	3772.05
407.7	953.333	914.749	902.587	902.587	902.587	902.587	914.749		408.3	3666.67	3771.43	3530.45	3530.45	3530.45	3530.45	3771.43
407.6	960	914.05	900.995	900.995	900.995	900.995	914.05		408.2	3900	3771.47	3519.4	3519.4	3519.4	3519.4	3771.47
407.5	1066.67	913.417	899.403	899.403	899.403	899.403	913.417		408.1	3940	3772.24	3508.36	3508.36	3508.36	3508.36	3772.24
407.4	913.333	912.851	897.811	897.811	897.811	897.811	912.851		408	3980	3773.8	3497.31	3497.31	3497.31	3497.31	3773.8
407.3	873.333	912.353	896.219	896.219	896.219	896.219	912.353		407.9	4066.67	3776.2	3486.27	3486.27	3486.27	3486.27	3776.2
407.2	1013.33	911.924	894.627	894.627	894.627	894.627	911.924		407.8	3893.33	3779.53	3475.22	3475.22	3475.22	3475.22	3779.53
407.1	920	911.565	893.035	893.035	893.035	893.035	911.565		407.7	3813.33	3783.85	3464.18	3464.18	3464.18	3464.18	3783.85
407	900	911.275	891.443	891.443	891.443	891.443	911.275		407.6	3853.33	3789.26	3453.13	3453.13	3453.13	3453.13	3789.26
406.9	973.333	911.054	889.851	889.851	889.851	889.851	911.054		407.5	3973.33	3795.83	3442.09	3442.09	3442.09	3442.09	3795.83
406.8	993.333	910.9	888.259	888.259	888.259	888.259	910.9		407.4	3953.33	3803.67	3431.05	3431.05	3431.05	3431.05	3803.67
406.7	853.333	910.808	886.667	886.667	886.667	886.667	910.808		407.3	3920	3812.88	3420	3420	3420	3420	3812.88
406.6	893.333	910.778	885.075	885.075	885.075	885.075	910.778		407.2	4080	3823.56	3408.95	3408.95	3408.95	3408.95	3823.56
406.5	926.667	910.803	883.482	883.482	883.482	883.482	910.803		407.1	3753.33	3835.84	3397.91	3397.91	3397.91	3397.91	3835.84
406.4	1000	910.878	881.89	881.89	881.89	881.89	910.878		407	3873.33	3849.86	3386.87	3386.87	3386.87	3386.87	3849.86
406.3	866.667	910.995	880.298	880.298	880.298	880.298	910.995		406.9	4260	3865.73	3375.82	3375.82	3375.82	3375.82	3865.73
406.2	860	911.145	878.706	878.706	878.706	878.706	911.145		406.8	4273.33	3883.61	3364.78	3364.78	3364.78	3364.78	3883.61
406.1	980	911.318	877.114	877.114	877.114	877.114	911.318		406.7	4120	3903.61	3353.73	3353.73	3353.73	3353.73	3903.61
406	853.333	911.502	875.522	875.522	875.522	875.522	911.502		406.6	3940	3925.89	3342.69	3342.69	3342.69	3342.69	3925.89
405.9	980	911.682	873.93	873.93	873.93	873.93	911.682		406.5	3793.33	3950.59	3331.64	3331.64	3331.64	3331.64	3950.59
405.8	866.667	911.841	872.338	872.338	872.338	872.338	911.841		406.4	3940	3977.83	3320.6	3320.6	3320.6	3320.6	3977.83
405.7	806.667	911.962	870.746	870.746	870.746	870.746	911.962		406.3	3966.67	4007.72	3309.55	3309.55	3309.55	3309.55	4007.72
405.6	900	912.025	869.154	869.154	869.154	869.154	912.025		406.2	4160	4040.31	3298.51	3298.51	3298.51	3298.51	4040.31
405.5	813.333	912.006	867.562	867.562	867.562	867.562	912.006		406.1	3980	4075.67	3287.46	3287.46	3287.46	3287.46	4075.67
405.4	960	911.883	865.97	865.97	865.97	865.97	911.883		406	3960	4113.76	3276.42	3276.42	3276.42	3276.42	4113.76
405.3	900	911.631	864.378	864.378	864.378	864.378	911.631		405.9	4006.67	4154.48	3265.37	3265.37	3265.37	3265.37	4154.48
405.2	953.333	911.224	862.786	862.786	862.786	862.786	911.224		405.8	3840	4197.64	3254.33	3254.33	3254.33	3254.33	4197.64
405.1	953.333	910.641	861.194	861.194	861.194	861.194	910.641		405.7	4126.67	4242.88	3243.28	3243.28	3243.28	3243.28	4242.88
405	906.667	909.86	859.602	859.602	859.602	859.602	909.86		405.6	4226.67	4289.76	3232.24	3232.24	3232.24	3232.24	4289.76
404.9	873.333	908.861	858.01	858.01	858.01	858.01	908.861		405.5	4193.33	4337.6	3221.19	3221.19	3221.19	3221.19	4337.6
404.8	1033.33	907.63	856.418	856.418	856.418	856.418	907.63		405.4	4366.67	4385.57	3210.15	3210.15	3210.15	3210.15	4385.57
404.7	1080	906.16	854.826	854.826	854.826	854.826	906.16		405.3	4580	4432.59	3199.1	3199.1	3199.1	3199.11	4432.59
404.6	966.667	904.446	853.234	853.234	853.234	853.234	904.446		405.2	4533.33	4477.41	3188.06	3188.06	3188.06	3188.06	4477.41
404.5	760	902.493	851.642	851.642	851.642	851.642	902.492		405.1	4193.33	4518.65	3177.01	3177.01	3177.01	3177.02	4518.65
404.4	900	900.308	850.05	850.05	850.05	850.051	900.307		405	4566.67	4554.77	3165.97	3165.97	3165.97	3165.97	4554.77
404.3	853.333	897.907	848.458	848.458	848.458	848.46	897.905		404.9	4420	4584.21	3154.93	3154.93	3154.93	3154.93	4584.2
404.2	773.333	895.309	846.866	846.866	846.866	846.871	895.304		404.8	4746.67	4605.51	3143.88	3143.88	3143.88	3143.89	4605.5
404.1	886.667	892.536	845.274	845.274	845.274	845.284	892.526		404.7	4566.67	4617.4	3132.84	3132.84	3132.84	3132.86	4617.38
404	866.667	889.615	843.682	843.682	843.682	843.702	889.594		404.6	4786.67	4618.94	3121.79	3121.79	3121.79	3121.83	4618.9
403.9	860	886.574	842.09	842.09	842.09	842.131	886.533		404.5	4813.33	4609.59	3110.75	3110.75	3110.75	3110.83	4609.51
403.8	926.667	883.447	840.497	840.497	840.497	840.577	883.367		404.4	4540	4589.29	3099.7	3099.7	3099.7	3099.85	4589.14
403.7	913.333	880.273	838.905	838.905	838.905	839.057	880.121		404.3	4653.33	4558.48	3088.66	3088.66	3088.66	3088.94	4558.2
403.6	913.333	877.096	837.313	837.313	837.313	837.593	876.816		404.2	4640	4518.03	3077.61	3077.61	3077.61	3078.11	4517.53
403.5	926.667	873.979	835.721	835.721	835.722	836.228	873.472		404.1	4580	4469.19	3066.57	3066.57	3066.57	3067.46	4468.3
403.4	933.333	871.006	834.129	834.129	834.13	835.027	870.108		404	4520	4413.49	3055.52	3055.52	3055.52	3057.07	4411.94
403.3	833.333	868.295	832.537	832.537	832.539	834.091	866.74		403.9	4466.67	4352.64	3044.48	3044.48	3044.48	3047.12	4349.99
403.2	873.333	866.016	830.945	830.945	830.948	833.574	863.384		403.8	4206.67	4288.43	3033.43	3033.43	3033.43	3037.87	4283.99
403.1	880	864.407	829.353	829.353	829.359	833.705	860.049		403.7	4186.67	4222.72	3022.39	3022.39	3022.39	3029.7	4215.41
403	780	863.803	827.761	827.761	827.772	834.805	856.748		403.6	4166.67	4157.35	3011.34	3011.34	3011.34	3023.17	4145.52
402.9	860	864.659	826.169	826.169	826.191	837.317	853.49		403.5	4180	4094.26	3000.3	3000.3	3000.3	3019.1	4075.45
402.8	866.667	867.575	824.577	824.577	824.619	841.83	850.28		403.4	3973.33	4035.48	2989.25	2989.25	2989.25	3018.62	4006.12
402.7	926.667	873.313	822.985	822.985	823.064	849.092	847.127		403.3	3820	3983.27	2978.21	2978.21	2978.21	3023.26	3938.22
402.6	920	882.815	821.393	821.393	821.539	860.028	844.034		403.2	3766.67	3940.2	2967.16	2967.16	2967.16	3035.04	3872.32
402.5	906.667	897.178	819.801	819.801	820.067	875.71	841.004		403.1	3853.33	3909.22	2956.12	2956.12	2956.12	3056.59	3808.75
402.4	866.667	917.627	818.209	818.209	818.681	897.322	838.041		403	3993.33	3893.84	2945.07	2945.07	2945.07	3091.15	3747.76
402.3	920	945.439	816.617	816.617	817.439	926.086	835.147		402.9	3840	3898.11	2934.03	2934.03	2934.03	3142.65	3689.49
402.2	973.333	981.833	815.025	815.025	816.431	963.13	832.322		402.8	3913.33	3926.63	2922.99	2922.99	2922.99	3215.65	3633.97
402.1	960	1027.88	813.433	813.433	815.79	1009.39	829.567		402.7	3940	3984.45	2911.94	2911.94	2911.94	3315.19	3581.2
402	1160	1084.28	811.841	811.841	815.717	1065.37	826.881		402.6	4093.33	4076.91	2900.9	2900.9	2900.9	3446.72	3531.08
401.9	1180	1151.25	810.249	810.249	816.499	1130.99	824.263		402.5	4113.33	4209.28	2889.85	2889.85	2889.86	3615.58	3483.54
401.8	1313.33	1228.38	808.657	808.657	818.539	1205.45	821.712		402.4	4346.67	4386.3	2878.81	2878.81	2878.83	3826.62	3438.45
401.7	1313.33	1314.52	807.065	807.065	822.388	1287.04	819.226		402.3	4793.33	4611.69	2867.76	2867.76	2867.83	4083.7	3395.69
401.6	1360	1407.88	805.473	805.473	828.777	1373.24	816.803		402.2	4946.67	4887.41	2856.72	2856.72	2856.87	4388.87	3355.11
401.5	1280	1505.94	803.881	803.882	838.637	1460.63	814.44		402.1	4893.33	5213.42	2845.67	2845.67	2846.02	4742.19	3316.55
401.4	1613.33	1605.82	802.288	802.292	853.124	1545.13	812.135		402	5400	5586.6	2834.63	2834.63	2835.38	5140.57	3279.91
401.3	1673.33	1704.43	800.697	800.705	873.614	1622.31	809.885		401.9	6006.67	6000.67	2823.58	2823.58	2825.17	5577.65	3245.02
401.2	1693.33	1798.87	799.105	799.127	901.666	1687.7	807.686		401.8	6500	6446	2812.54	2812.54	2815.79	6043.51	3211.78
401.1	1853.33	1886.85	797.513	797.566	938.999	1737.29	805.536		401.7	7233.33	6909.65	2801.49	2801.49	2807.96	6524.62	3180.05
401	1900	1966.86	795.92	796.046	987.336	1767.8	803.431		401.6	7353.33	7376.6	2790.45	2790.45	2802.9	7004.86	3149.73
400.9	2153.33	2038.44	794.328	794.611	1048.29	1777.16	801.369		401.5	8046.67	7829.93	2779.4	2779.4	2802.66	7465.39	3120.7
400.8	2073.33	2102.28	792.736	793.349	1123.18	1764.62	799.346		401.4	8406.67	8252.93	2768.36	2768.36	2810.45	7886.34	3092.86
400.7	2406.67	2160.04	791.144	792.426	1212.76	1730.93	797.359		401.3	8626.67	8630.71	2757.31	2757.32	2831.16	8248.04	3066.13
400.6	2346.67	2214.2	789.552	792.138	1317.15	1678.16	795.406		401.2	9160	8952.17	2746.27	2746.28	2871.85	8532.42	3040.43
400.5	2326.67	2267.61	787.96	792.991	1435.43	1609.58	793.484		401.1	9126.67	9212.26	2735.22	2735.25	2942.28	8724.75	3015.66
400.4	2280	2323.12	786.368	795.814	1565.61	1529.21	791.589		401	9353.33	9412.93	2724.18	2724.25	3055.12	8814.33	2991.76
400.3	2286.67	2383.29	784.776	801.881	1704.49	1441.52	789.721		400.9	9173.33	9564.38	2713.13	2713.36	3225.88	8795.87	2968.67
400.2	2446.67	2450.05	783.184	813.062	1847.69	1350.98	787.875		400.8	9146.67	9684.73	2702.09	2702.73	3472.21	8669.74	2946.32
400.1	2720	2524.75	781.592	831.942	1989.94	1261.59	786.051		400.7	10033.3	9798.61	2691.05	2692.79	3812.19	8442.1	2924.67
400	2726.67	2608.03	780	861.85	2125.15	1176.79	784.245		400.6	10233.3	9934.61	2680	2684.51	4262.39	8124.06	2903.65
399.9	2693.33	2700.07	778.408	906.761	2246.92	1099.15	782.457		400.5	9913.33	10121.5	2668.95	2680.07	4833.99	7731.07	2883.22
399.8	2866.67	2800.6	776.816	970.977	2349.05	1030.34	780.684		400.4	10400	10384.5	2657.91	2683.97	5529.43	7281.45	2863.34
399.7	3013.33	2908.94	775.224	1058.52	2425.98	971.196	778.926		400.3	10953.3	10742.2	2646.87	2705.02	6338.84	6794.99	2843.97
399.6	3006.67	3023.83	773.632	1172.41	2473.38	921.75	777.179		400.2	11180	11205.6	2635.82	2759.32	7237.06	6291.61	2825.07
399.5	3213.33	3142.82	772.04	1313.54	2488.45	881.509	775.445		400.1	12233.3	11780.2	2624.78	2874.44	8184.07	5789.45	2806.61
399.4	3133.33	3261.89	770.448	1479.75	2470.2	849.561	773.72		400	12433.3	12471.1	2613.73	3094.1	9124.95	5304.71	2788.56
399.3	3346.67	3374.92	768.856	1665.11	2419.61	824.765	772.005		399.9	13106.7	13290.9	2602.69	3482.32	9995.39	4850.33	2770.89
399.2	3380	3473.56	767.264	1859.65	2339.5	805.903	770.297		399.8	14060	14267.2	2591.64	4124.62	10728.2	4435.71	2753.57
399.1	3446.67	3547.67	765.672	2050.12	2234.19	791.782	768.598		399.7	15333.3	15446.1	2580.6	5122.88	11261.6	4066.84	2736.59
399	3613.33	3586.19	764.08	2220.96	2109.23	781.332	766.904		399.6	17186.7	16888.3	2569.55	6582.76	11548.1	3746.1	2719.91
398.9	3526.67	3578.76	762.487	2356.53	1970.84	773.635	765.217		399.5	18460	18649.9	2558.51	8587.88	11560.6	3473.39	2703.53
398.8	3433.33	3517.54	760.895	2443.35	1825.4	767.939	763.536		399.4	20686.7	20756.7	2547.46	11168.6	11296.8	3246.27	2687.41
398.7	3353.33	3398.92	759.303	2472.3	1679.02	763.656	761.859		399.3	23566.7	23171.2	2536.42	14268.3	10779.8	3060.72	2671.55
398.6	3126.67	3224.5	757.711	2440.15	1536.95	760.341	760.187		399.2	25920	25764.9	2525.37	17718.7	10054.6	2911.81	2655.92
398.5	3053.33	3001.56	756.119	2350.13	1403.59	757.673	758.519		399.1	28046.7	28314.3	2514.33	21242.2	9180.53	2794.08	2640.52
398.4	2880	2742.19	754.527	2211.36	1282.13	755.425	756.855		399	30246.7	30515.9	2503.28	24473.5	8224.73	2702.21	2625.32
398.3	2453.33	2461.71	752.935	2037.33	1174.55	753.442	755.195		398.9	32046.7	32039.2	2492.24	27021.9	7252.5	2631.19	2610.32
398.2	2280	2176.64	751.343	1843.73	1081.78	751.623	753.537		398.8	33153.3	32595.4	2481.19	28546.5	6320.51	2576.53	2595.51
398.1	1920	1902.19	749.751	1645.95	1003.71	749.903	751.883		398.7	31946.7	32007.1	2470.15	28830.2	5472.14	2534.41	2580.87
398	1686.67	1650.98	748.159	1457.41	939.574	748.239	750.231		398.6	29966.7	30255.7	2459.1	27830.6	4734.36	2501.64	2566.39
397.9	1400	1431.57	746.567	1288.02	888.054	746.608	748.582		398.5	27393.3	27492.6	2448.06	25689.2	4119.73	2475.72	2552.06
397.8	1173.33	1248.26	744.975	1143.72	847.537	744.996	746.936		398.4	24120	24008.2	2437.01	22699	3627.62	2454.68	2537.88
397.7	1126.67	1101.51	743.383	1026.68	816.301	743.393	745.291		398.3	20326.7	20168.9	2425.97	19237.9	3247.99	2437.06	2523.83
397.6	980	988.627	741.791	935.929	792.626	741.796	743.649		398.2	16673.3	16344	2414.93	15692	2965.16	2421.76	2509.92
397.5	766.667	905.103	740.199	868.535	774.955	740.201	742.009		398.1	12640	12835.8	2403.88	12382.4	2760.88	2408.02	2496.12
397.4	880	845.514	738.607	820.445	761.911	738.608	740.37		398	9833.33	9846.92	2392.84	9530.32	2617.37	2395.3	2482.45
397.3	773.333	804.4	737.015	787.357	752.338	737.015	738.734		397.9	7173.33	7466.07	2381.79	7240.66	2518.69	2383.23	2468.88
397.2	860	776.859	735.423	765.3	745.306	735.423	737.099		397.8	5500	5685.16	2370.75	5518.76	2451.66	2371.57	2455.41
397.1	773.333	758.818	733.831	750.933	740.081	733.831	735.466		397.7	4593.33	4430.28	2359.7	4301.12	2406.07	2360.17	2442.04
397	666.667	747.153	732.239	741.682	736.115	732.239	733.834		397.6	3833.33	3594.1	2348.66	3487.99	2374.41	2348.91	2428.76
396.9	746.667	739.591	730.647	735.677	733.004	730.647	732.203		397.5	3226.67	3065.93	2337.61	2973.96	2351.48	2337.75	2415.57
396.8	720	734.565	729.055	731.639	730.461	729.055	730.574		397.4	2720	2748.04	2326.57	2664.83	2333.8	2326.64	2402.47
396.7	713.333	731.05	727.463	728.744	728.285	727.463	728.946		397.3	2433.33	2564.27	2315.52	2486.65	2319.18	2315.56	2389.44
396.6	773.333	728.404	725.871	726.483	726.342	725.871	727.32		397.2	2593.33	2460.72	2304.48	2386.89	2306.27	2304.5	2376.49
396.5	726.667	726.242	724.279	724.561	724.544	724.279	725.694		397.1	2580	2402.24	2293.43	2331.2	2294.29	2293.44	2363.61
396.4	620	724.342	722.687	722.812	722.833	722.687	724.07		397	2433.33	2367.67	2282.39	2298.86	2282.78	2282.39	2350.8
396.3	626.667	722.58	721.095	721.148	721.174	721.095	722.447		396.9	2353.33	2345.07	2271.34	2278.18	2271.52	2271.35	2338.06
396.2	666.667	720.889	719.502	719.525	719.544	719.502	720.825		396.8	2340	2328.15	2260.3	2263	2260.38	2260.3	2325.37
396.1	653.333	719.234	717.91	717.919	717.932	717.91	719.203		396.7	2386.67	2313.8	2249.25	2250.27	2249.29	2249.25	2312.75
396	733.333	717.598	716.318	716.322	716.33	716.318	717.583		396.6	2260	2300.56	2238.21	2238.57	2238.22	2238.21	2300.18
395.9	733.333	715.971	714.726	714.728	714.732	714.726	715.964		396.5	2186.67	2287.79	2227.16	2227.29	2227.17	2227.16	2287.66
395.8	626.667	714.349	713.134	713.135	713.137	713.134	714.345		396.4	2073.33	2275.24	2216.12	2216.16	2216.12	2216.12	2275.2
395.7	640	712.729	711.542	711.542	711.544	711.542	712.728		396.3	2093.33	2262.8	2205.07	2205.09	2205.07	2205.07	2262.78
395.6	660	711.111	709.95	709.95	709.951	709.95	711.111		396.2	2260	2250.42	2194.03	2194.03	2194.03	2194.03	2250.41
395.5	640	709.495	708.358	708.358	708.359	708.358	709.495		396.1	1960	2238.09	2182.99	2182.99	2182.99	2182.99	2238.09
395.4	560	707.88	706.766	706.766	706.766	706.766	707.879		396	2006.67	2225.81	2171.94	2171.94	2171.94	2171.94	2225.81
395.3	746.667	706.265	705.174	705.174	705.174	705.174	706.265		395.9	2013.33	2213.56	2160.9	2160.9	2160.9	2160.9	2213.56
395.2	720	704.651	703.582	703.582	703.582	703.582	704.651		395.8	1993.33	2201.36	2149.85	2149.85	2149.85	2149.85	2201.36
395.1	713.333	703.037	701.99	701.99	701.99	701.99	703.037		395.7	2206.67	2189.2	2138.81	2138.81	2138.81	2138.81	2189.2
395	673.333	701.425	700.398	700.398	700.398	700.398	701.425		395.6	2093.33	2177.07	2127.76	2127.76	2127.76	2127.76	2177.07
394.9	633.333	699.812	698.806	698.806	698.806	698.806	699.812		395.5	2000	2164.97	2116.72	2116.72	2116.72	2116.72	2164.97
394.8	693.333	698.201	697.214	697.214	697.214	697.214	698.201		395.4	1933.33	2152.91	2105.67	2105.67	2105.67	2105.67	2152.91
394.7	680	696.59	695.622	695.622	695.622	695.622	696.59		395.3	2053.33	2140.88	2094.63	2094.63	2094.63	2094.63	2140.88
394.6	540	694.979	694.03	694.03	694.03	694.03	694.979		395.2	1946.67	2128.88	2083.58	2083.58	2083.58	2083.58	2128.88
394.5	740	693.37	692.438	692.438	692.438	692.438	693.37		395.1	1966.67	2116.91	2072.54	2072.54	2072.54	2072.54	2116.91
394.4	660	691.76	690.846	690.846	690.846	690.846	691.76		395	1966.67	2104.96	2061.49	2061.49	2061.49	2061.49	2104.96
394.3	693.333	690.151	689.254	689.254	689.254	689.254	690.151		394.9	2200	2093.05	2050.45	2050.45	2050.45	2050.45	2093.05
394.2	713.333	688.543	687.662	687.662	687.662	687.662	688.543		394.8	2093.33	2081.15	2039.4	2039.4	2039.4	2039.4	2081.15
394.1	573.333	686.935	686.07	686.07	686.07	686.07	686.935		394.7	2046.67	2069.29	2028.36	2028.36	2028.36	2028.36	2069.29
394	693.333	685.327	684.478	684.478	684.478	684.478	685.327		394.6	1973.33	2057.45	2017.31	2017.31	2017.31	2017.31	2057.45
393.9	653.333	683.72	682.886	682.886	682.886	682.886	683.72		394.5	1980	2045.62	2006.27	2006.27	2006.27	2006.27	2045.62
393.8	733.333	682.113	681.293	681.293	681.293	681.293	682.113		394.4	1960	2033.83	1995.22	1995.22	1995.22	1995.22	2033.83
393.7	780	680.506	679.702	679.702	679.702	679.702	680.506		394.3	1820	2022.05	1984.18	1984.18	1984.18	1984.18	2022.05
393.6	780	678.9	678.109	678.109	678.109	678.109	678.9		394.2	2140	2010.3	1973.13	1973.13	1973.13	1973.13	2010.3
393.5	633.333	677.295	676.517	676.517	676.517	676.517	677.295		394.1	1880	1998.56	1962.09	1962.09	1962.09	1962.09	1998.56
393.4	720	675.689	674.925	674.925	674.925	674.925	675.689		394	2026.67	1986.84	1951.05	1951.05	1951.05	1951.05	1986.84
393.3	673.333	674.084	673.333	673.333	673.333	673.333	674.084		393.9	1940	1975.14	1940	1940	1940	1940	1975.14

## Sheet: Figure 2e
			Shift steps/Å	Total energy (eV)
			1	-0.09684
			2	-0.09684
			3	-0.09154
			4	-0.09154
			5	-0.09154
			6	-0.09154
			7	-0.09154
			8	-0.09154
			9	-0.09154
			10	-0.0907

## Sheet: Figure 2g
				C3N4 nanosheets			C3N4 membrane
				2θ	Intensity		2θ	Intensity
				5.0001	324		5	7492.3
				5.02052	302		5.01	7189.11
				5.04094	332		5.02	6855.9
				5.06136	333		5.03	7027.33
				5.08178	327		5.04	6898.38
				5.1022	319		5.05	6845.89
				5.12262	342		5.06	6826.03
				5.14304	318		5.07	6885.96
				5.16346	335		5.08	6733.14
				5.18388	328		5.09	6482.71
				5.2043	340		5.1	6408.94
				5.22472	299		5.11	6497.94
				5.24514	338		5.12	6590.24
				5.26556	356		5.13	6504.64
				5.28598	331		5.14	6526.37
				5.3064	344		5.15	6191.26
				5.32682	340		5.16	5893.75
				5.34724	326		5.17	6045.32
				5.36766	328		5.18	6316.58
				5.38808	342		5.19	6427.9
				5.4085	322		5.2	6161.21
				5.42892	325		5.21	5827.49
				5.44934	304		5.22	5497.3
				5.46976	336		5.23	5698.8
				5.49018	314		5.24	5688.45
				5.5106	315		5.25	5955.54
				5.53102	304		5.26	5684.86
				5.55144	298		5.27	5831.48
				5.57186	306		5.28	6072.98
				5.59228	274		5.29	6201.76
				5.6127	321		5.3	5660.94
				5.63312	319		5.31	5505.77
				5.65354	314		5.32	5794.79
				5.67396	340		5.33	5576.7
				5.69438	335		5.34	5886.45
				5.7148	323		5.35	5652.78
				5.73522	349		5.36	5480.67
				5.75564	306		5.37	5695.54
				5.77606	299		5.38	5550.59
				5.79648	321		5.39	6063.47
				5.8169	350		5.4	5707.4
				5.83732	314		5.41	5692.39
				5.85774	303		5.42	5538.72
				5.87816	311		5.43	5300.27
				5.89858	344		5.44	5122.97
				5.919	338		5.45	5349.08
				5.93942	306		5.46	4847.47
				5.95984	328		5.47	5564.45
				5.98026	345		5.48	5627.67
				6.00068	329		5.49	5444.82
				6.0211	311		5.5	5078.31
				6.04152	328		5.51	5185.94
				6.06194	311		5.52	5032.78
				6.08236	337		5.53	5013.62
				6.10278	351		5.54	5484.87
				6.1232	351		5.55	5009.29
				6.14362	320		5.56	5744.21
				6.16404	344		5.57	5401.38
				6.18446	334		5.58	5210.03
				6.20488	312		5.59	5211.03
				6.2253	321		5.6	4917.42
				6.24572	308		5.61	5187.47
				6.26614	312		5.62	5326.96
				6.28656	320		5.63	5258.76
				6.30698	305		5.64	4857.37
				6.3274	333		5.65	4839.42
				6.34782	341		5.66	4879.11
				6.36824	313		5.67	5887.81
				6.38866	322		5.68	5277.73
				6.40908	318		5.69	4803.96
				6.4295	346		5.7	5106.43
				6.44992	296		5.71	4807.53
				6.47034	325		5.72	4740.31
				6.49076	284		5.73	4755.58
				6.51118	320		5.74	4844.4
				6.5316	305		5.75	4962.85
				6.55202	320		5.76	5269.08
				6.57243	307		5.77	4778.94
				6.59285	330		5.78	4902.07
				6.61327	274		5.79	4955.64
				6.63369	338		5.8	5204.95
				6.65411	302		5.81	5092.61
				6.67453	342		5.82	4969.11
				6.69495	356		5.83	4922.22
				6.71537	357		5.84	5141.27
				6.73579	358		5.85	5318.16
				6.75621	329		5.86	4747.32
				6.77663	344		5.87	5366.41
				6.79705	334		5.88	4819.73
				6.81747	313		5.89	4950.38
				6.83789	360		5.9	4854.87
				6.85831	352		5.91	4791.82
				6.87873	340		5.92	4682.3
				6.89915	330		5.93	4681.23
				6.91957	375		5.94	4378.74
				6.93999	342		5.95	4767.92
				6.96041	344		5.96	5107.38
				6.98083	306		5.97	5067.86
				7.00125	323		5.98	4514.98
				7.02167	326		5.99	4868.3
				7.04209	338		6	5201.96
				7.06251	332		6.01	5250.31
				7.08293	382		6.02	5204.89
				7.10335	321		6.03	4785.74
				7.12377	359		6.04	4429.64
				7.14419	331		6.05	5103.68
				7.16461	348		6.06	5012.88
				7.18503	327		6.07	4656.33
				7.20545	348		6.08	4888.67
				7.22587	366		6.09	5306.83
				7.24629	344		6.1	4818.62
				7.26671	343		6.11	4495.63
				7.28713	377		6.12	4286.59
				7.30755	339		6.13	4954.72
				7.32797	350		6.14	4638.12
				7.34839	294		6.15	4550.59
				7.36881	370		6.16	4691.77
				7.38923	350		6.17	4584.19
				7.40965	351		6.18	4369.17
				7.43007	332		6.19	4337.5
				7.45049	343		6.2	4687.01
				7.47091	320		6.21	4318.91
				7.49133	342		6.22	4570.78
				7.51175	363		6.23	4964.45
				7.53217	367		6.24	4794.39
				7.55259	333		6.25	4434.86
				7.57301	362		6.26	4632.68
				7.59343	355		6.27	4439.34
				7.61385	334		6.28	4288
				7.63427	329		6.29	4531.36
				7.65469	349		6.3	4578.86
				7.67511	344		6.31	4395.32
				7.69553	366		6.32	4520.62
				7.71595	343		6.33	4596.27
				7.73637	339		6.34	4790.62
				7.75679	395		6.35	4461.99
				7.77721	382		6.36	3801.58
				7.79763	350		6.37	4246.61
				7.81805	368		6.38	4183.02
				7.83847	375		6.39	4243.69
				7.85889	392		6.4	4133.09
				7.87931	339		6.41	4483.01
				7.89973	370		6.42	4630
				7.92015	337		6.43	4672.94
				7.94057	375		6.44	4458.66
				7.96099	375		6.45	4586.75
				7.98141	380		6.46	4288.29
				8.00183	363		6.47	4798.64
				8.02225	359		6.48	4052.91
				8.04267	342		6.49	4507.02
				8.06309	372		6.5	4123.03
				8.08351	369		6.51	4080.14
				8.10393	387		6.52	4105.41
				8.12435	357		6.53	4237.89
				8.14477	371		6.54	4263.73
				8.16519	349		6.55	4025.1
				8.18561	367		6.56	4074.7
				8.20603	373		6.57	4047.74
				8.22645	360		6.58	4184.71
				8.24687	353		6.59	4625.24
				8.26729	344		6.6	4102.03
				8.28771	359		6.61	4356.7
				8.30813	383		6.62	4165.65
				8.32855	351		6.63	4105.32
				8.34897	374		6.64	4338.11
				8.36939	356		6.65	4106.23
				8.38981	356		6.66	4601.03
				8.41023	396		6.67	4307.94
				8.43065	369		6.68	4477.91
				8.45107	361		6.69	3963.19
				8.47149	384		6.7	4355.36
				8.49191	421		6.71	4151.55
				8.51233	365		6.72	4556.37
				8.53275	411		6.73	4436.66
				8.55317	401		6.74	3926.04
				8.57359	408		6.75	4369.42
				8.59401	380		6.76	4186.59
				8.61443	386		6.77	4171.05
				8.63485	377		6.78	4170.46
				8.65527	373		6.79	4264.98
				8.67569	363		6.8	4351.42
				8.69611	417		6.81	4383.9
				8.71653	396		6.82	4174.49
				8.73695	357		6.83	4475.96
				8.75737	335		6.84	4225.03
				8.77779	363		6.85	4332.44
				8.79821	369		6.86	4484.8
				8.81863	369		6.87	4312.71
				8.83905	377		6.88	3959.98
				8.85947	432		6.89	4086.3
				8.87989	374		6.9	4198.59
				8.90031	425		6.91	4235.66
				8.92073	384		6.92	4160.88
				8.94115	395		6.93	4114.52
				8.96157	397		6.94	4485.18
				8.98199	375		6.95	4076.19
				9.00241	376		6.96	4437.2
				9.02283	393		6.97	4164.33
				9.04325	401		6.98	4040.15
				9.06367	385		6.99	3884.76
				9.08409	374		7	4274.05
				9.10451	374		7.01	3607.34
				9.12493	394		7.02	4132.91
				9.14535	376		7.03	3963.66
				9.16577	438		7.04	3641.98
				9.18619	346		7.05	4413.72
				9.20661	365		7.06	4232.71
				9.22703	404		7.07	4301.19
				9.24745	367		7.08	4456.62
				9.26787	417		7.09	4213.31
				9.28829	379		7.1	3838.98
				9.30871	377		7.11	4173.09
				9.32913	380		7.12	4105.26
				9.34955	412		7.13	3948.56
				9.36997	439		7.14	3712
				9.39039	420		7.15	3907.44
				9.41081	382		7.16	4304.38
				9.43123	356		7.17	3914.82
				9.45165	367		7.18	4342.63
				9.47207	393		7.19	4051.81
				9.49249	410		7.2	3972.19
				9.51291	389		7.21	3802.52
				9.53333	404		7.22	4157.74
				9.55375	382		7.23	3908.71
				9.57417	384		7.24	4078.63
				9.59459	359		7.25	3959.02
				9.61501	396		7.26	4169.85
				9.63543	416		7.27	4215.88
				9.65585	382		7.28	4312.34
				9.67627	409		7.29	4057.55
				9.69669	395		7.3	4124.65
				9.7171	413		7.31	3960.83
				9.73752	407		7.32	4008.36
				9.75794	375		7.33	3687.07
				9.77836	402		7.34	3885.84
				9.79878	373		7.35	3525.73
				9.8192	405		7.36	3538.92
				9.83962	380		7.37	3844.9
				9.86004	417		7.38	3606.01
				9.88046	442		7.39	3790.44
				9.90088	423		7.4	3434.96
				9.9213	423		7.41	3855.36
				9.94172	434		7.42	3663.88
				9.96214	402		7.43	3600.37
				9.98256	398		7.44	3735.19
				10.003	412		7.45	3874.16
				10.0234	392		7.46	3904.79
				10.0438	443		7.47	3979.8
				10.0642	435		7.48	3783.41
				10.0847	421		7.49	3741.82
				10.1051	416		7.5	4024.1
				10.1255	460		7.51	3859.27
				10.1459	428		7.52	3967.65
				10.1663	440		7.53	3755.47
				10.1868	398		7.54	3927.84
				10.2072	408		7.55	4056.51
				10.2276	407		7.56	3617.82
				10.248	402		7.57	3295.8
				10.2684	439		7.58	3812.13
				10.2889	430		7.59	3818.27
				10.3093	380		7.6	3295.13
				10.3297	407		7.61	3945.13
				10.3501	421		7.62	3905.51
				10.3705	403		7.63	3515.25
				10.391	422		7.64	3803.93
				10.4114	416		7.65	3644.67
				10.4318	458		7.66	3746.99
				10.4522	416		7.67	3494.77
				10.4726	418		7.68	3344.7
				10.4931	424		7.69	3704.12
				10.5135	394		7.7	3545.36
				10.5339	461		7.71	3733.39
				10.5543	393		7.72	3900.63
				10.5747	449		7.73	3345.02
				10.5952	448		7.74	4023.17
				10.6156	413		7.75	3598.7
				10.636	426		7.76	3490.85
				10.6564	442		7.77	3997.25
				10.6768	433		7.78	3848.87
				10.6973	427		7.79	3458.92
				10.7177	474		7.8	3726.43
				10.7381	452		7.81	3694.13
				10.7585	440		7.82	3536.72
				10.7789	454		7.83	3734.84
				10.7994	424		7.84	3430.29
				10.8198	425		7.85	3756.98
				10.8402	456		7.86	3856.75
				10.8606	443		7.87	3954.9
				10.881	406		7.88	3335.46
				10.9015	463		7.89	3781.59
				10.9219	479		7.9	3873.36
				10.9423	492		7.91	3326.31
				10.9627	468		7.92	3770.19
				10.9831	473		7.93	3452.16
				11.0036	436		7.94	3810.27
				11.024	438		7.95	4247.05
				11.0444	459		7.96	3154.57
				11.0648	496		7.97	3487.83
				11.0852	448		7.98	3601.41
				11.1057	488		7.99	3271.94
				11.1261	449		8	3214.56
				11.1465	460		8.01	3406.15
				11.1669	456		8.02	3429.07
				11.1873	467		8.03	3322.8
				11.2078	444		8.04	3722.64
				11.2282	455		8.05	3450.44
				11.2486	446		8.06	3328.71
				11.269	456		8.07	3625.95
				11.2894	422		8.08	3529.08
				11.3099	474		8.09	3408.03
				11.3303	434		8.1	3470.94
				11.3507	488		8.11	3399.13
				11.3711	435		8.12	3426.54
				11.3915	467		8.13	3417.87
				11.412	483		8.14	3246.51
				11.4324	480		8.15	3294.95
				11.4528	466		8.16	3387.12
				11.4732	491		8.17	3453.94
				11.4936	487		8.18	3170.97
				11.5141	504		8.19	3116.92
				11.5345	478		8.2	3458.45
				11.5549	479		8.21	3297.63
				11.5753	463		8.22	3427.83
				11.5957	470		8.23	3795.35
				11.6162	456		8.24	3126.61
				11.6366	534		8.25	3333.85
				11.657	475		8.26	3130.71
				11.6774	474		8.27	3199.98
				11.6978	474		8.28	3819.57
				11.7183	465		8.29	3836.38
				11.7387	512		8.3	3414.71
				11.7591	471		8.31	3280.19
				11.7795	464		8.32	3261.97
				11.7999	483		8.33	3430.56
				11.8204	501		8.34	3525.02
				11.8408	469		8.35	3531.64
				11.8612	486		8.36	3246.46
				11.8816	522		8.37	2864.11
				11.902	521		8.38	3360.26
				11.9225	512		8.39	3145.53
				11.9429	525		8.4	3224.29
				11.9633	512		8.41	2928.06
				11.9837	494		8.42	3575.75
				12.0041	502		8.43	3373.04
				12.0246	509		8.44	3291.42
				12.045	499		8.45	3317.59
				12.0654	510		8.46	3274.82
				12.0858	511		8.47	3203.88
				12.1062	531		8.48	3148.17
				12.1267	534		8.49	3266.88
				12.1471	533		8.5	3499.04
				12.1675	510		8.51	3178.17
				12.1879	557		8.52	3201.45
				12.2083	576		8.53	3283.68
				12.2288	551		8.54	3280.62
				12.2492	541		8.55	3143.87
				12.2696	542		8.56	3540.26
				12.29	549		8.57	3383.35
				12.3104	578		8.58	3287.64
				12.3309	599		8.59	3830.93
				12.3513	582		8.6	3492.72
				12.3717	543		8.61	3055.32
				12.3921	580		8.62	3599.02
				12.4125	603		8.63	3347.7
				12.433	644		8.64	3253.21
				12.4534	641		8.65	3309.26
				12.4738	621		8.66	2740.76
				12.4942	632		8.67	3504.39
				12.5146	593		8.68	3209.11
				12.5351	612		8.69	3365.19
				12.5555	601		8.7	3149.64
				12.5759	608		8.71	3318.28
				12.5963	621		8.72	3217.57
				12.6167	620		8.73	2881.04
				12.6372	577		8.74	3263.27
				12.6576	606		8.75	3352.11
				12.678	594		8.76	3165.46
				12.6984	609		8.77	3051.8
				12.7188	610		8.78	3252.81
				12.7393	642		8.79	3332.76
				12.7597	628		8.8	3024.62
				12.7801	619		8.81	3023.81
				12.8005	587		8.82	2876.18
				12.8209	598		8.83	3088.49
				12.8414	592		8.84	3543.65
				12.8618	624		8.85	3301.68
				12.8822	617		8.86	3431.16
				12.9026	598		8.87	3355.06
				12.923	649		8.88	3317.18
				12.9435	579		8.89	3253.11
				12.9639	629		8.9	3137.16
				12.9843	612		8.91	3328.42
				13.0047	577		8.92	3046.67
				13.0251	642		8.93	3176.74
				13.0456	590		8.94	3285.33
				13.066	593		8.95	3012.86
				13.0864	572		8.96	2818.4
				13.1068	633		8.97	2993.69
				13.1272	577		8.98	3286.71
				13.1477	572		8.99	3110.57
				13.1681	562		9	3217.64
				13.1885	590		9.01	3072.63
				13.2089	602		9.02	3293.79
				13.2293	581		9.03	3129.71
				13.2498	562		9.04	3337.81
				13.2702	522		9.05	3191.87
				13.2906	554		9.06	3009.19
				13.311	548		9.07	3140.16
				13.3314	547		9.08	3388.48
				13.3519	551		9.09	2879.24
				13.3723	584		9.1	3016.07
				13.3927	537		9.11	3066.08
				13.4131	511		9.12	3328.11
				13.4335	539		9.13	2869.19
				13.454	536		9.14	2784.47
				13.4744	560		9.15	3053.2
				13.4948	513		9.16	2744.07
				13.5152	524		9.17	2981.74
				13.5356	515		9.18	2748.04
				13.5561	490		9.19	2686.01
				13.5765	515		9.2	2950.52
				13.5969	519		9.21	3363.05
				13.6173	547		9.22	3134.09
				13.6377	515		9.23	3109.18
				13.6582	500		9.24	3224.18
				13.6786	504		9.25	3025.29
				13.699	494		9.26	2739.86
				13.7194	494		9.27	2636.93
				13.7398	528		9.28	3022.28
				13.7603	514		9.29	2881.34
				13.7807	507		9.3	2679.12
				13.8011	492		9.31	2959.88
				13.8215	473		9.32	3040.05
				13.8419	481		9.33	2904.09
				13.8624	486		9.34	2923.01
				13.8828	512		9.35	2702.2
				13.9032	476		9.36	2770.04
				13.9236	453		9.37	3081.88
				13.944	493		9.38	3306.54
				13.9645	476		9.39	2811.48
				13.9849	487		9.4	2962.98
				14.0053	469		9.41	2919.1
				14.0257	461		9.42	2794.3
				14.0461	501		9.43	2783.19
				14.0666	449		9.44	2988.99
				14.087	459		9.45	2825.79
				14.1074	450		9.46	3093.19
				14.1278	475		9.47	3193.54
				14.1482	460		9.48	3551.32
				14.1687	452		9.49	3088.02
				14.1891	459		9.5	2687.74
				14.2095	479		9.51	2823.27
				14.2299	467		9.52	3107.15
				14.2503	436		9.53	3200.07
				14.2708	427		9.54	2987.72
				14.2912	414		9.55	3558.17
				14.3116	470		9.56	3045.43
				14.332	441		9.57	3074.69
				14.3524	393		9.58	3142.36
				14.3729	431		9.59	2960.13
				14.3933	428		9.6	2683.95
				14.4137	436		9.61	3100.73
				14.4341	444		9.62	2583.61
				14.4545	451		9.63	2723.48
				14.4749	468		9.64	2842.59
				14.4954	459		9.65	2814.41
				14.5158	427		9.66	2848.09
				14.5362	393		9.67	2866.07
				14.5566	423		9.68	2904.09
				14.577	411		9.69	3130.82
				14.5975	430		9.7	3034.47
				14.6179	432		9.71	2898.23
				14.6383	451		9.72	2534.41
				14.6587	430		9.73	3197.18
				14.6791	418		9.74	3006.47
				14.6996	438		9.75	2979.28
				14.72	417		9.76	3152.28
				14.7404	447		9.77	3054.94
				14.7608	426		9.78	2774.43
				14.7812	378		9.79	2843.47
				14.8017	391		9.8	3136.71
				14.8221	384		9.81	3348.57
				14.8425	433		9.82	2592.89
				14.8629	387		9.83	2652.75
				14.8833	359		9.84	3042.24
				14.9038	410		9.85	2828.82
				14.9242	412		9.86	2900.77
				14.9446	389		9.87	2894.77
				14.965	400		9.88	2551.02
				14.9854	394		9.89	2779.68
				15.0059	408		9.9	2899.38
				15.0263	407		9.91	3305.34
				15.0467	392		9.92	2877.83
				15.0671	380		9.93	2899.66
				15.0875	386		9.94	2813.05
				15.108	392		9.95	2969.1
				15.1284	449		9.96	3061.8
				15.1488	421		9.97	2632.45
				15.1692	384		9.98	2685.45
				15.1896	399		9.99	3128.33
				15.2101	378		10	3152.17
				15.2305	379		10.01	2825.9
				15.2509	374		10.02	2955.56
				15.2713	380		10.03	2649.97
				15.2917	425		10.04	2905.13
				15.3122	371		10.05	2799.03
				15.3326	397		10.06	2815.88
				15.353	438		10.07	3365.72
				15.3734	394		10.08	3000.49
				15.3938	376		10.09	2596.3
				15.4143	409		10.1	2887.44
				15.4347	393		10.11	3008.09
				15.4551	396		10.12	2968.1
				15.4755	408		10.13	2740.74
				15.4959	347		10.14	2691.12
				15.5164	427		10.15	2500.79
				15.5368	345		10.16	3035.4
				15.5572	347		10.17	2904.8
				15.5776	400		10.18	3097.27
				15.598	393		10.19	2664.93
				15.6185	381		10.2	2758.9
				15.6389	393		10.21	3078.64
				15.6593	405		10.22	3196.46
				15.6797	363		10.23	3018.1
				15.7001	369		10.24	2668.9
				15.7206	356		10.25	2831.11
				15.741	406		10.26	2736.2
				15.7614	401		10.27	2554.39
				15.7818	370		10.28	2854.71
				15.8022	380		10.29	2890.57
				15.8227	387		10.3	2906.99
				15.8431	385		10.31	3045.52
				15.8635	426		10.32	2684.62
				15.8839	378		10.33	2923.02
				15.9043	348		10.34	2863.99
				15.9248	390		10.35	2862.48
				15.9452	389		10.36	3308.74
				15.9656	365		10.37	2681.26
				15.986	376		10.38	3058.8
				16.0064	374		10.39	2752.06
				16.0269	339		10.4	2721.72
				16.0473	377		10.41	2895.03
				16.0677	356		10.42	3095.34
				16.0881	399		10.43	2609.45
				16.1085	388		10.44	3000.21
				16.129	388		10.45	2751.76
				16.1494	401		10.46	2685.35
				16.1698	412		10.47	2788.39
				16.1902	402		10.48	3035.8
				16.2106	380		10.49	3002.99
				16.2311	404		10.5	2991.56
				16.2515	412		10.51	2899.86
				16.2719	402		10.52	2598.47
				16.2923	401		10.53	2399.24
				16.3127	376		10.54	2564.63
				16.3332	401		10.55	2905.2
				16.3536	411		10.56	2505.06
				16.374	387		10.57	2886.37
				16.3944	365		10.58	2479.31
				16.4148	402		10.59	2670.86
				16.4353	378		10.6	2688.25
				16.4557	396		10.61	2794.48
				16.4761	394		10.62	2765.57
				16.4965	390		10.63	2432.66
				16.5169	366		10.64	2532.75
				16.5374	393		10.65	2671.03
				16.5578	374		10.66	2666.43
				16.5782	383		10.67	2547.1
				16.5986	352		10.68	2721.61
				16.619	403		10.69	2600.62
				16.6395	353		10.7	2209.49
				16.6599	350		10.71	2434.93
				16.6803	365		10.72	2747.85
				16.7007	427		10.73	2618.13
				16.7211	396		10.74	2889.26
				16.7416	373		10.75	2506.89
				16.762	392		10.76	2650.22
				16.7824	379		10.77	2671.5
				16.8028	393		10.78	2591.38
				16.8232	392		10.79	2605.4
				16.8437	382		10.8	3168.73
				16.8641	337		10.81	2630.37
				16.8845	414		10.82	2452.09
				16.9049	416		10.83	2431.91
				16.9253	406		10.84	2302.52
				16.9458	361		10.85	2526.03
				16.9662	383		10.86	2363.78
				16.9866	365		10.87	2662.4
				17.007	402		10.88	2675.4
				17.0274	362		10.89	2607.05
				17.0479	407		10.9	2485.94
				17.0683	390		10.91	2635.2
				17.0887	412		10.92	2727.26
				17.1091	388		10.93	2757.88
				17.1295	401		10.94	2658.55
				17.15	349		10.95	2639.57
				17.1704	388		10.96	2862.13
				17.1908	422		10.97	2690.12
				17.2112	398		10.98	2723.01
				17.2316	370		10.99	2675.7
				17.2521	375		11	2750.42
				17.2725	380		11.01	2842.43
				17.2929	389		11.02	2634.29
				17.3133	360		11.03	2697.88
				17.3337	405		11.04	2473.95
				17.3542	393		11.05	2647.56
				17.3746	387		11.06	2902.15
				17.395	400		11.07	2421.52
				17.4154	348		11.08	2748.7
				17.4358	405		11.09	2675.3
				17.4563	374		11.1	2614.46
				17.4767	406		11.11	2162.57
				17.4971	384		11.12	2657.35
				17.5175	398		11.13	2481.17
				17.5379	412		11.14	2558.45
				17.5584	393		11.15	2524.37
				17.5788	399		11.16	2795.62
				17.5992	352		11.17	2416.11
				17.6196	406		11.18	2690
				17.64	414		11.19	2533.51
				17.6605	395		11.2	2332.51
				17.6809	415		11.21	3148.02
				17.7013	401		11.22	2564.95
				17.7217	371		11.23	2387.24
				17.7421	409		11.24	2706.17
				17.7626	405		11.25	2412.44
				17.783	394		11.26	2650.81
				17.8034	404		11.27	2690.52
				17.8238	391		11.28	2450.26
				17.8442	397		11.29	2614.87
				17.8647	364		11.3	2804.71
				17.8851	385		11.31	2686.46
				17.9055	372		11.32	2310.22
				17.9259	380		11.33	2612.5
				17.9463	416		11.34	2725.88
				17.9668	391		11.35	2583.12
				17.9872	365		11.36	2814.33
				18.0076	400		11.37	3167.06
				18.028	376		11.38	2827.89
				18.0484	365		11.39	2548.47
				18.0689	429		11.4	2753.37
				18.0893	347		11.41	2792.67
				18.1097	366		11.42	2691.07
				18.1301	374		11.43	2908.25
				18.1505	358		11.44	2709.05
				18.171	376		11.45	3186.83
				18.1914	346		11.46	2387.16
				18.2118	364		11.47	2795.6
				18.2322	377		11.48	2404.23
				18.2526	381		11.49	2759.65
				18.2731	425		11.5	2318.29
				18.2935	396		11.51	2504.66
				18.3139	437		11.52	2617.62
				18.3343	355		11.53	2682.01
				18.3547	395		11.54	2621.9
				18.3752	369		11.55	2641.39
				18.3956	389		11.56	2275.96
				18.416	382		11.57	2520.44
				18.4364	389		11.58	2653.54
				18.4568	367		11.59	2605.65
				18.4773	394		11.6	2647.79
				18.4977	385		11.61	2633.84
				18.5181	377		11.62	2773.68
				18.5385	391		11.63	2475.12
				18.5589	365		11.64	2758.45
				18.5794	384		11.65	2680.55
				18.5998	360		11.66	2769.11
				18.6202	368		11.67	2710.38
				18.6406	376		11.68	2422.4
				18.661	400		11.69	2589.16
				18.6815	353		11.7	2762.4
				18.7019	389		11.71	2720.77
				18.7223	389		11.72	2722.76
				18.7427	385		11.73	2515.46
				18.7631	392		11.74	2584.51
				18.7836	398		11.75	2356.35
				18.804	381		11.76	2396.59
				18.8244	411		11.77	2345.41
				18.8448	386		11.78	2733.23
				18.8652	391		11.79	2703.73
				18.8857	375		11.8	2546.63
				18.9061	397		11.81	2779.09
				18.9265	395		11.82	2929.67
				18.9469	376		11.83	2754.54
				18.9673	363		11.84	2361.46
				18.9878	355		11.85	2642.53
				19.0082	344		11.86	2398.76
				19.0286	387		11.87	2321.35
				19.049	352		11.88	2441
				19.0694	400		11.89	2316.91
				19.0899	357		11.9	2372.73
				19.1103	357		11.91	2615.19
				19.1307	390		11.92	2563.91
				19.1511	379		11.93	2580.14
				19.1715	412		11.94	2833.57
				19.192	375		11.95	2971.87
				19.2124	380		11.96	2697.44
				19.2328	407		11.97	2707.07
				19.2532	400		11.98	2526.66
				19.2736	383		11.99	2651.06
				19.2941	381		12	2849.53
				19.3145	384		12.01	2330.32
				19.3349	374		12.02	2788.37
				19.3553	332		12.03	2594.87
				19.3757	378		12.04	2628.95
				19.3962	390		12.05	2377.85
				19.4166	349		12.06	2769.44
				19.437	374		12.07	2788.7
				19.4574	381		12.08	2452.91
				19.4778	370		12.09	2460.37
				19.4983	354		12.1	2651.04
				19.5187	336		12.11	2629.61
				19.5391	358		12.12	2731.14
				19.5595	380		12.13	2501.64
				19.5799	370		12.14	2428.47
				19.6004	366		12.15	2225.72
				19.6208	381		12.16	2451.71
				19.6412	393		12.17	2622.85
				19.6616	378		12.18	2506.54
				19.682	371		12.19	2458.58
				19.7025	356		12.2	2529.48
				19.7229	368		12.21	2344.41
				19.7433	381		12.22	2254.3
				19.7637	389		12.23	2379.81
				19.7841	377		12.24	2650.49
				19.8046	398		12.25	2402.5
				19.825	349		12.26	2166.79
				19.8454	357		12.27	2112.81
				19.8658	401		12.28	2550.84
				19.8862	388		12.29	2637.77
				19.9067	360		12.3	2315.11
				19.9271	368		12.31	2669.8
				19.9475	360		12.32	2666.87
				19.9679	377		12.33	2472.95
				19.9883	357		12.34	2920.06
				20.0088	395		12.35	3143.18
				20.0292	340		12.36	2226.72
				20.0496	376		12.37	2558.08
				20.07	376		12.38	2573.9
				20.0904	384		12.39	2914.53
				20.1109	367		12.4	2729.15
				20.1313	337		12.41	2429.52
				20.1517	373		12.42	2813.42
				20.1721	366		12.43	2477.27
				20.1925	352		12.44	2734.34
				20.213	362		12.45	3108.55
				20.2334	394		12.46	2924.54
				20.2538	384		12.47	2579.05
				20.2742	381		12.48	2627.84
				20.2946	390		12.49	2302.45
				20.3151	359		12.5	2724.68
				20.3355	399		12.51	2667.93
				20.3559	384		12.52	2745.86
				20.3763	360		12.53	2660.32
				20.3967	357		12.54	2540.36
				20.4172	340		12.55	2307.96
				20.4376	352		12.56	2420.3
				20.458	375		12.57	2221.81
				20.4784	383		12.58	2731.49
				20.4988	392		12.59	2549.61
				20.5193	347		12.6	2336.42
				20.5397	400		12.61	2418.85
				20.5601	404		12.62	2581.37
				20.5805	396		12.63	2241.54
				20.6009	381		12.64	2285.47
				20.6214	393		12.65	2264.57
				20.6418	371		12.66	2208.78
				20.6622	367		12.67	2688.59
				20.6826	371		12.68	2472.92
				20.703	400		12.69	2392.53
				20.7234	410		12.7	2255.86
				20.7439	392		12.71	2545.57
				20.7643	362		12.72	2453.48
				20.7847	405		12.73	2339.24
				20.8051	398		12.74	2538.63
				20.8255	400		12.75	2454.22
				20.846	382		12.76	2553.73
				20.8664	369		12.77	2565.9
				20.8868	413		12.78	2324.3
				20.9072	381		12.79	2636.3
				20.9276	374		12.8	2780.65
				20.9481	373		12.81	2465.78
				20.9685	361		12.82	2034.74
				20.9889	404		12.83	2339.8
				21.0093	369		12.84	2436.2
				21.0297	382		12.85	2525.36
				21.0502	359		12.86	2522.46
				21.0706	433		12.87	2704.6
				21.091	395		12.88	2436.46
				21.1114	376		12.89	2623.19
				21.1318	412		12.9	2408.07
				21.1523	370		12.91	2814.82
				21.1727	377		12.92	3058.06
				21.1931	388		12.93	2487.39
				21.2135	408		12.94	2848.49
				21.2339	388		12.95	2778.59
				21.2544	392		12.96	2623.12
				21.2748	350		12.97	2453.16
				21.2952	380		12.98	2229.25
				21.3156	380		12.99	2421.93
				21.336	390		13	2428.38
				21.3565	367		13.01	2621.97
				21.3769	398		13.02	2433.36
				21.3973	395		13.03	2641.2
				21.4177	417		13.04	2247.13
				21.4381	383		13.05	2731.7
				21.4586	378		13.06	2735.85
				21.479	428		13.07	2546.23
				21.4994	389		13.08	2475.63
				21.5198	339		13.09	2298.11
				21.5402	380		13.1	2533.44
				21.5607	407		13.11	2485.17
				21.5811	358		13.12	2617.87
				21.6015	385		13.13	2267.53
				21.6219	394		13.14	2784.22
				21.6423	396		13.15	2560.56
				21.6628	390		13.16	2717.49
				21.6832	379		13.17	2531.11
				21.7036	380		13.18	2516.69
				21.724	396		13.19	2496.42
				21.7444	429		13.2	2196.06
				21.7649	370		13.21	2572.47
				21.7853	383		13.22	2642.2
				21.8057	381		13.23	2507.07
				21.8261	369		13.24	2481.92
				21.8465	358		13.25	2615.08
				21.867	361		13.26	2657.84
				21.8874	375		13.27	2579.84
				21.9078	392		13.28	2365.1
				21.9282	419		13.29	2294.15
				21.9486	432		13.3	2092.4
				21.9691	386		13.31	2318.45
				21.9895	389		13.32	2627.66
				22.0099	402		13.33	3067.84
				22.0303	374		13.34	2800.26
				22.0507	384		13.35	2693.09
				22.0712	395		13.36	2298.34
				22.0916	397		13.37	2539.56
				22.112	395		13.38	2767.54
				22.1324	353		13.39	2386.94
				22.1528	433		13.4	2602.77
				22.1733	423		13.41	2676.81
				22.1937	431		13.42	2582.82
				22.2141	398		13.43	2762.61
				22.2345	420		13.44	2705.26
				22.2549	396		13.45	2613.95
				22.2754	400		13.46	2581.91
				22.2958	420		13.47	2388.16
				22.3162	419		13.48	2592.54
				22.3366	381		13.49	2625.54
				22.357	442		13.5	2476.83
				22.3775	393		13.51	2578.06
				22.3979	419		13.52	2606.01
				22.4183	385		13.53	2205.38
				22.4387	417		13.54	2869.4
				22.4591	393		13.55	2700.35
				22.4796	400		13.56	2597.14
				22.5	394		13.57	2623.67
				22.5204	396		13.58	2306.66
				22.5408	371		13.59	2262.69
				22.5612	376		13.6	2720.27
				22.5817	395		13.61	2442.09
				22.6021	415		13.62	2669.93
				22.6225	400		13.63	2817.75
				22.6429	423		13.64	2872.72
				22.6633	343		13.65	2721
				22.6838	419		13.66	2533.36
				22.7042	403		13.67	2566.7
				22.7246	393		13.68	2414.74
				22.745	402		13.69	2513.32
				22.7654	398		13.7	2638.91
				22.7859	405		13.71	2660.04
				22.8063	419		13.72	2597.73
				22.8267	431		13.73	2647.98
				22.8471	407		13.74	2737.13
				22.8675	403		13.75	2679.94
				22.888	424		13.76	2432.01
				22.9084	428		13.77	2370.69
				22.9288	426		13.78	2674.62
				22.9492	396		13.79	2580.85
				22.9696	449		13.8	2579.67
				22.9901	437		13.81	2669.22
				23.0105	428		13.82	2788.68
				23.0309	429		13.83	2304.97
				23.0513	467		13.84	2603.88
				23.0717	428		13.85	2376.84
				23.0922	414		13.86	2741.28
				23.1126	410		13.87	2914.3
				23.133	449		13.88	2343.75
				23.1534	415		13.89	2456.2
				23.1738	441		13.9	2673.99
				23.1943	413		13.91	3026.81
				23.2147	429		13.92	2792.32
				23.2351	484		13.93	2368.47
				23.2555	424		13.94	2122.11
				23.2759	394		13.95	2555.12
				23.2964	415		13.96	2755.69
				23.3168	411		13.97	2592.72
				23.3372	433		13.98	2907.53
				23.3576	427		13.99	2506.89
				23.378	418		14	2361.76
				23.3985	431		14.01	2434.23
				23.4189	430		14.02	2457.16
				23.4393	432		14.03	2385.57
				23.4597	456		14.04	2429.29
				23.4801	427		14.05	2726.41
				23.5006	480		14.06	2466.17
				23.521	441		14.07	2743.68
				23.5414	433		14.08	2471.88
				23.5618	447		14.09	2796.89
				23.5822	419		14.1	2830.65
				23.6027	454		14.11	2492.36
				23.6231	458		14.12	2803.66
				23.6435	466		14.13	2701.86
				23.6639	444		14.14	2674.06
				23.6843	438		14.15	2282.47
				23.7048	425		14.16	2469.29
				23.7252	499		14.17	2736.82
				23.7456	446		14.18	2873.42
				23.766	491		14.19	2589.41
				23.7864	429		14.2	3000.86
				23.8069	509		14.21	2361.38
				23.8273	485		14.22	2622.84
				23.8477	453		14.23	2823.87
				23.8681	478		14.24	2564.45
				23.8885	474		14.25	2665.61
				23.909	465		14.26	2298.06
				23.9294	475		14.27	2387.54
				23.9498	500		14.28	2477.31
				23.9702	525		14.29	2493.05
				23.9906	501		14.3	2378.29
				24.0111	502		14.31	2523.98
				24.0315	488		14.32	2414.14
				24.0519	505		14.33	2728.64
				24.0723	496		14.34	2584.61
				24.0927	519		14.35	2219.76
				24.1132	498		14.36	2482.32
				24.1336	501		14.37	2231.78
				24.154	542		14.38	3005.7
				24.1744	531		14.39	2471.54
				24.1948	477		14.4	2572.18
				24.2153	541		14.41	2793.25
				24.2357	523		14.42	2380.85
				24.2561	573		14.43	2668.3
				24.2765	525		14.44	2604.97
				24.2969	516		14.45	2571.38
				24.3174	554		14.46	2473.25
				24.3378	523		14.47	2774.83
				24.3582	540		14.48	2479.97
				24.3786	547		14.49	2504.11
				24.399	534		14.5	2489.92
				24.4195	517		14.51	2430.17
				24.4399	500		14.52	2400.59
				24.4603	581		14.53	3097.46
				24.4807	550		14.54	2526.97
				24.5011	525		14.55	2291.58
				24.5216	527		14.56	2649.01
				24.542	581		14.57	2919.95
				24.5624	557		14.58	2745.43
				24.5828	566		14.59	2424.04
				24.6032	591		14.6	2744.62
				24.6237	580		14.61	2396.18
				24.6441	597		14.62	2462.65
				24.6645	570		14.63	2721.06
				24.6849	577		14.64	2705.88
				24.7053	627		14.65	3059.82
				24.7258	615		14.66	2342.55
				24.7462	578		14.67	2554.08
				24.7666	636		14.68	2338.65
				24.787	599		14.69	2555.59
				24.8074	628		14.7	2496.15
				24.8279	600		14.71	2541.33
				24.8483	636		14.72	2876.17
				24.8687	630		14.73	2527.88
				24.8891	661		14.74	2685.58
				24.9095	618		14.75	2565.77
				24.93	662		14.76	2367.73
				24.9504	689		14.77	2506.35
				24.9708	625		14.78	2910.51
				24.9912	618		14.79	2822.6
				25.0116	660		14.8	2171.03
				25.0321	727		14.81	2181.48
				25.0525	665		14.82	2454.6
				25.0729	674		14.83	2509.48
				25.0933	695		14.84	2784.25
				25.1137	689		14.85	2444.9
				25.1342	708		14.86	2684.2
				25.1546	670		14.87	2463.42
				25.175	671		14.88	2365.83
				25.1954	763		14.89	2417.39
				25.2158	723		14.9	2518.78
				25.2363	712		14.91	2708.8
				25.2567	714		14.92	2640.04
				25.2771	764		14.93	2595.53
				25.2975	688		14.94	2360.61
				25.3179	756		14.95	2732.82
				25.3384	751		14.96	2552.54
				25.3588	754		14.97	2754.69
				25.3792	796		14.98	2637.94
				25.3996	757		14.99	2550.6
				25.42	851		15	2829.56
				25.4405	840		15.01	2481.62
				25.4609	842		15.02	2359.91
				25.4813	860		15.03	2600.65
				25.5017	831		15.04	2710.82
				25.5221	851		15.05	2730.92
				25.5426	866		15.06	2627.06
				25.563	848		15.07	2545.31
				25.5834	871		15.08	2692.04
				25.6038	889		15.09	2483.75
				25.6242	874		15.1	2462.9
				25.6447	901		15.11	2801.01
				25.6651	937		15.12	2611.06
				25.6855	931		15.13	2693.57
				25.7059	959		15.14	2618.33
				25.7263	992		15.15	2471.55
				25.7468	945		15.16	2632.56
				25.7672	967		15.17	2668.95
				25.7876	979		15.18	2319.19
				25.808	1002		15.19	2854.86
				25.8284	1061		15.2	2866.54
				25.8489	1058		15.21	2776.47
				25.8693	1094		15.22	2782.73
				25.8897	1042		15.23	2516.19
				25.9101	1089		15.24	2623.05
				25.9305	1099		15.25	2366.94
				25.951	1083		15.26	2654.29
				25.9714	1110		15.27	2670.49
				25.9918	1127		15.28	2358.1
				26.0122	1191		15.29	2432.57
				26.0326	1171		15.3	2923.76
				26.0531	1147		15.31	2736.51
				26.0735	1202		15.32	2466.67
				26.0939	1241		15.33	2265.59
				26.1143	1186		15.34	2553.15
				26.1347	1208		15.35	2771.09
				26.1552	1277		15.36	2701.7
				26.1756	1365		15.37	2511.67
				26.196	1291		15.38	2385.42
				26.2164	1315		15.39	2346.35
				26.2368	1352		15.4	2826.99
				26.2573	1401		15.41	2729.43
				26.2777	1362		15.42	2683.06
				26.2981	1375		15.43	2876.37
				26.3185	1279		15.44	2550.31
				26.3389	1392		15.45	2258.61
				26.3594	1469		15.46	2703.97
				26.3798	1425		15.47	2475.64
				26.4002	1467		15.48	2813.61
				26.4206	1527		15.49	2243.16
				26.441	1513		15.5	2390.55
				26.4615	1567		15.51	2635.5
				26.4819	1537		15.52	2552.63
				26.5023	1578		15.53	2374.41
				26.5227	1578		15.54	2980.38
				26.5431	1493		15.55	2629.59
				26.5636	1640		15.56	2412.45
				26.584	1752		15.57	2943.84
				26.6044	1711		15.58	2835.82
				26.6248	1727		15.59	2537.19
				26.6452	1651		15.6	3152.8
				26.6657	1776		15.61	2936.58
				26.6861	1758		15.62	2853.66
				26.7065	1794		15.63	2946.42
				26.7269	1755		15.64	3058.22
				26.7473	1735		15.65	2441.26
				26.7678	1781		15.66	2464.02
				26.7882	1813		15.67	2812.61
				26.8086	1817		15.68	3051.23
				26.829	1791		15.69	2966.16
				26.8494	1806		15.7	2802.42
				26.8699	1832		15.71	2535.92
				26.8903	1779		15.72	2506.85
				26.9107	1788		15.73	2351.4
				26.9311	1844		15.74	2409.75
				26.9515	1783		15.75	2593.47
				26.9719	1857		15.76	2611.16
				26.9924	1802		15.77	2535.43
				27.0128	1848		15.78	2702.88
				27.0332	1827		15.79	2792.21
				27.0536	1845		15.8	2703.62
				27.074	1823		15.81	2581.94
				27.0945	1843		15.82	2886.9
				27.1149	1767		15.83	2764.19
				27.1353	1734		15.84	2532.82
				27.1557	1802		15.85	2652.74
				27.1761	1699		15.86	2541.01
				27.1966	1778		15.87	2788.48
				27.217	1733		15.88	2874.1
				27.2374	1708		15.89	2725.89
				27.2578	1662		15.9	2718.99
				27.2782	1672		15.91	2841.23
				27.2987	1646		15.92	2584.75
				27.3191	1538		15.93	2511.7
				27.3395	1607		15.94	2653.58
				27.3599	1666		15.95	2746.54
				27.3803	1616		15.96	2388.69
				27.4008	1603		15.97	2584.19
				27.4212	1660		15.98	2631.65
				27.4416	1616		15.99	2800.35
				27.462	1550		16	2817.32
				27.4824	1516		16.01	2617.18
				27.5029	1486		16.02	2626.49
				27.5233	1512		16.03	2746.28
				27.5437	1469		16.04	2781.36
				27.5641	1461		16.05	2649.71
				27.5845	1424		16.06	2465.78
				27.605	1441		16.07	2480.03
				27.6254	1357		16.08	2363.57
				27.6458	1298		16.09	2951.93
				27.6662	1318		16.1	2996.32
				27.6866	1300		16.11	2593.04
				27.7071	1346		16.12	2378.69
				27.7275	1379		16.13	2391.7
				27.7479	1353		16.14	2791.51
				27.7683	1327		16.15	2770.79
				27.7887	1239		16.16	2709.83
				27.8092	1226		16.17	2715.54
				27.8296	1207		16.18	2552.74
				27.85	1187		16.19	2838.44
				27.8704	1208		16.2	2767.25
				27.8908	1174		16.21	2487.49
				27.9113	1082		16.22	2253.39
				27.9317	1192		16.23	2523.98
				27.9521	1189		16.24	2770.54
				27.9725	1085		16.25	2852.17
				27.9929	1073		16.26	2338.75
				28.0134	1120		16.27	2538.19
				28.0338	1123		16.28	2556.65
				28.0542	1025		16.29	2646.59
				28.0746	1061		16.3	2400.07
				28.095	1051		16.31	2695.56
				28.1155	1035		16.32	2638.94
				28.1359	1029		16.33	2717.16
				28.1563	976		16.34	2920.03
				28.1767	977		16.35	2632.67
				28.1971	1072		16.36	2992.93
				28.2176	973		16.37	2751.69
				28.238	969		16.38	2528.8
				28.2584	916		16.39	2649.83
				28.2788	979		16.4	2935.58
				28.2992	946		16.41	2303.82
				28.3197	970		16.42	2723.8
				28.3401	900		16.43	2529.41
				28.3605	892		16.44	2843.56
				28.3809	938		16.45	2739.19
				28.4013	959		16.46	2824.96
				28.4218	815		16.47	2906.03
				28.4422	896		16.48	2508.04
				28.4626	849		16.49	2705.35
				28.483	922		16.5	2720.18
				28.5034	849		16.51	3078.14
				28.5239	892		16.52	2607.77
				28.5443	822		16.53	2787.82
				28.5647	856		16.54	3088.29
				28.5851	861		16.55	2672.14
				28.6055	846		16.56	2731.41
				28.626	818		16.57	2480.5
				28.6464	779		16.58	2701.52
				28.6668	841		16.59	2736.33
				28.6872	828		16.6	2665.26
				28.7076	799		16.61	2623.21
				28.7281	790		16.62	2778.62
				28.7485	822		16.63	2743.51
				28.7689	794		16.64	2740.22
				28.7893	788		16.65	2480.12
				28.8097	737		16.66	2549.22
				28.8302	762		16.67	2474.92
				28.8506	805		16.68	2553.46
				28.871	758		16.69	2523.09
				28.8914	736		16.7	2598.23
				28.9118	726		16.71	2456.72
				28.9323	778		16.72	2807.14
				28.9527	794		16.73	2547.95
				28.9731	681		16.74	2755.6
				28.9935	777		16.75	2619.5
				29.0139	727		16.76	2872.39
				29.0344	746		16.77	2686.4
				29.0548	669		16.78	2432.63
				29.0752	699		16.79	2683.19
				29.0956	699		16.8	3274.04
				29.116	715		16.81	2923.52
				29.1365	707		16.82	2637.58
				29.1569	693		16.83	2782.6
				29.1773	673		16.84	2530.73
				29.1977	684		16.85	2815.59
				29.2181	677		16.86	2878.26
				29.2386	675		16.87	3014.4
				29.259	688		16.88	2965.21
				29.2794	679		16.89	2603.32
				29.2998	675		16.9	2945.7
				29.3202	620		16.91	2282.19
				29.3407	668		16.92	3061.95
				29.3611	690		16.93	2689.6
				29.3815	657		16.94	2553.55
				29.4019	649		16.95	2656.81
				29.4223	604		16.96	2792.73
				29.4428	683		16.97	2947.58
				29.4632	691		16.98	3093.8
				29.4836	667		16.99	2875.35
				29.504	660		17	2653.15
				29.5244	669		17.01	2568.74
				29.5449	692		17.02	2718.12
				29.5653	627		17.03	2560.26
				29.5857	642		17.04	2819.41
				29.6061	638		17.05	3031.23
				29.6265	631		17.06	2784.47
				29.647	602		17.07	2689.86
				29.6674	594		17.08	3019.5
				29.6878	620		17.09	2802.53
				29.7082	639		17.1	2935.84
				29.7286	609		17.11	2735.1
				29.7491	636		17.12	2857.64
				29.7695	660		17.13	2661
				29.7899	624		17.14	2896.3
				29.8103	586		17.15	2932.24
				29.8307	603		17.16	3049.8
				29.8512	628		17.17	3074.16
				29.8716	623		17.18	3241.22
				29.892	584		17.19	2761.08
				29.9124	584		17.2	2558.52
				29.9328	623		17.21	2801.46
				29.9533	668		17.22	2615.47
				29.9737	564		17.23	2763.02
				29.9941	577		17.24	2551.79
				30.0145	631		17.25	2735.84
				30.0349	607		17.26	2844.93
				30.0554	620		17.27	3072.3
				30.0758	593		17.28	2830.55
				30.0962	621		17.29	2985.89
				30.1166	615		17.3	3130.16
				30.137	598		17.31	2790.31
				30.1575	617		17.32	2480.61
				30.1779	607		17.33	2611.95
				30.1983	579		17.34	2883.07
				30.2187	587		17.35	2438.28
				30.2391	606		17.36	3199.62
				30.2596	556		17.37	2903.77
				30.28	587		17.38	2713.46
				30.3004	580		17.39	2742.98
				30.3208	585		17.4	2734.42
				30.3412	580		17.41	3014.64
				30.3617	568		17.42	2698.22
				30.3821	556		17.43	2862.74
				30.4025	582		17.44	2782.63
				30.4229	578		17.45	2911.68
				30.4433	579		17.46	2742.7
				30.4638	590		17.47	2787.74
				30.4842	550		17.48	3056.45
				30.5046	525		17.49	2952.43
				30.525	543		17.5	2779.29
				30.5454	589		17.51	2870.96
				30.5659	584		17.52	2742.39
				30.5863	516		17.53	2731.82
				30.6067	574		17.54	2708.81
				30.6271	572		17.55	2795.09
				30.6475	558		17.56	2765.74
				30.668	502		17.57	2909.67
				30.6884	541		17.58	2684.54
				30.7088	559		17.59	2841.24
				30.7292	526		17.6	3174.4
				30.7496	561		17.61	2721.6
				30.7701	517		17.62	3094.99
				30.7905	546		17.63	3374.74
				30.8109	533		17.64	2963.9
				30.8313	543		17.65	2822.58
				30.8517	543		17.66	3024.46
				30.8722	560		17.67	3061.84
				30.8926	535		17.68	3022.63
				30.913	508		17.69	2702.16
				30.9334	512		17.7	2904.38
				30.9538	537		17.71	2961.07
				30.9743	521		17.72	2531.79
				30.9947	573		17.73	2976.77
				31.0151	548		17.74	2925.36
				31.0355	535		17.75	2947.11
				31.0559	495		17.76	3023.75
				31.0764	552		17.77	3235.46
				31.0968	573		17.78	2921.07
				31.1172	501		17.79	3398
				31.1376	542		17.8	2871.28
				31.158	529		17.81	2624.17
				31.1785	511		17.82	2959.32
				31.1989	541		17.83	2752.28
				31.2193	563		17.84	2569.89
				31.2397	556		17.85	2860.43
				31.2601	531		17.86	2679.15
				31.2806	500		17.87	3148.06
				31.301	512		17.88	2934.82
				31.3214	528		17.89	2849.71
				31.3418	497		17.9	2888.68
				31.3622	538		17.91	2784.3
				31.3827	494		17.92	2639.07
				31.4031	506		17.93	3050.85
				31.4235	541		17.94	3345.62
				31.4439	543		17.95	2973.37
				31.4643	541		17.96	2851.77
				31.4848	507		17.97	2953.12
				31.5052	532		17.98	2983.48
				31.5256	519		17.99	2889.27
				31.546	498		18	2785.96
				31.5664	500		18.01	3118.84
				31.5869	519		18.02	2912.88
				31.6073	498		18.03	2846.27
				31.6277	508		18.04	3142.07
				31.6481	509		18.05	2813.87
				31.6685	521		18.06	2551.53
				31.689	523		18.07	3069.27
				31.7094	529		18.08	3079.42
				31.7298	528		18.09	3029.99
				31.7502	491		18.1	2581.5
				31.7706	469		18.11	2602.01
				31.7911	473		18.12	3074.54
				31.8115	504		18.13	3401.81
				31.8319	487		18.14	2814.78
				31.8523	496		18.15	2911.71
				31.8727	516		18.16	2794.02
				31.8932	478		18.17	3071.73
				31.9136	471		18.18	2982.01
				31.934	478		18.19	3008.85
				31.9544	500		18.2	2990.58
				31.9748	470		18.21	2985.26
				31.9953	462		18.22	3123.72
				32.0157	529		18.23	2980.47
				32.0361	498		18.24	2813.64
				32.0565	489		18.25	2884.89
				32.0769	476		18.26	2764.26
				32.0974	482		18.27	3311.23
				32.1178	486		18.28	3036.21
				32.1382	508		18.29	3083.93
				32.1586	473		18.3	2688.92
				32.179	453		18.31	3177.86
				32.1995	496		18.32	2879.5
				32.2199	433		18.33	3004.31
				32.2403	486		18.34	2867.96
				32.2607	502		18.35	3243.38
				32.2811	499		18.36	3204.83
				32.3016	508		18.37	2786.06
				32.322	477		18.38	2857.71
				32.3424	502		18.39	3042.15
				32.3628	479		18.4	2948.76
				32.3832	502		18.41	2847.11
				32.4037	442		18.42	3253.5
				32.4241	478		18.43	2964.92
				32.4445	489		18.44	2816.23
				32.4649	498		18.45	2950.86
				32.4853	463		18.46	3354.61
				32.5058	493		18.47	2968.3
				32.5262	485		18.48	2849.86
				32.5466	509		18.49	2909.66
				32.567	426		18.5	2743
				32.5874	497		18.51	2920.59
				32.6079	485		18.52	3028.84
				32.6283	471		18.53	2753.41
				32.6487	439		18.54	2794.91
				32.6691	475		18.55	2862.91
				32.6895	470		18.56	2903.5
				32.71	499		18.57	3107.66
				32.7304	433		18.58	2930.27
				32.7508	432		18.59	3073.74
				32.7712	472		18.6	3056.04
				32.7916	434		18.61	2826.74
				32.8121	470		18.62	3340.32
				32.8325	484		18.63	2939.04
				32.8529	467		18.64	2864.72
				32.8733	476		18.65	2893.81
				32.8937	471		18.66	2949.62
				32.9142	442		18.67	3360.54
				32.9346	451		18.68	3257.96
				32.955	485		18.69	3014.67
				32.9754	440		18.7	2975.85
				32.9958	448		18.71	2878.48
				33.0163	440		18.72	2845.33
				33.0367	443		18.73	2906.45
				33.0571	451		18.74	3091.87
				33.0775	435		18.75	3066.52
				33.0979	456		18.76	3019.61
				33.1184	456		18.77	2720.54
				33.1388	457		18.78	3423.03
				33.1592	451		18.79	3224.28
				33.1796	428		18.8	3286.94
				33.2	459		18.81	3018.39
				33.2205	440		18.82	3060.98
				33.2409	437		18.83	3086.79
				33.2613	416		18.84	3009.56
				33.2817	472		18.85	3156.56
				33.3021	424		18.86	3028.29
				33.3225	453		18.87	2779.6
				33.343	434		18.88	3784.91
				33.3634	473		18.89	3316.7
				33.3838	450		18.9	3032.88
				33.4042	479		18.91	3246.49
				33.4246	481		18.92	3064.54
				33.4451	423		18.93	3115.77
				33.4655	442		18.94	3312.53
				33.4859	462		18.95	2927.97
				33.5063	460		18.96	3189.59
				33.5267	456		18.97	3456.83
				33.5472	444		18.98	3268.44
				33.5676	440		18.99	3274.64
				33.588	421		19	3095.02
				33.6084	419		19.01	3563.21
				33.6288	438		19.02	3096.46
				33.6493	423		19.03	3383.62
				33.6697	421		19.04	3136.14
				33.6901	457		19.05	2860.42
				33.7105	443		19.06	3484.05
				33.7309	427		19.07	3242.85
				33.7514	421		19.08	3250.47
				33.7718	435		19.09	3164.26
				33.7922	465		19.1	2803.05
				33.8126	413		19.11	3299.78
				33.833	428		19.12	2841.54
				33.8535	411		19.13	2846.96
				33.8739	441		19.14	3311.45
				33.8943	423		19.15	3148.23
				33.9147	402		19.16	3000.7
				33.9351	428		19.17	3177.33
				33.9556	401		19.18	3146.8
				33.976	414		19.19	3040.59
				33.9964	405		19.2	3374.9
				34.0168	403		19.21	2973.77
				34.0372	456		19.22	3320.84
				34.0577	457		19.23	3008.05
				34.0781	425		19.24	3410.77
				34.0985	412		19.25	3050.47
				34.1189	436		19.26	3211.34
				34.1393	429		19.27	3499.23
				34.1598	409		19.28	3414.66
				34.1802	456		19.29	3193.67
				34.2006	417		19.3	3195.28
				34.221	412		19.31	2742.44
				34.2414	424		19.32	3242.72
				34.2619	428		19.33	3223.15
				34.2823	442		19.34	3272.01
				34.3027	422		19.35	3044.33
				34.3231	427		19.36	3693.55
				34.3435	414		19.37	3147.93
				34.364	443		19.38	3150.15
				34.3844	403		19.39	3299.71
				34.4048	429		19.4	3502.05
				34.4252	466		19.41	3069.64
				34.4456	426		19.42	3375.35
				34.4661	430		19.43	3157.39
				34.4865	388		19.44	3403.02
				34.5069	415		19.45	3630.22
				34.5273	392		19.46	3381.54
				34.5477	408		19.47	2729.33
				34.5682	444		19.48	2882.65
				34.5886	394		19.49	3406.82
				34.609	369		19.5	3189.3
				34.6294	403		19.51	3494.83
				34.6498	422		19.52	3647.16
				34.6703	399		19.53	3258.25
				34.6907	391		19.54	3051.06
				34.7111	404		19.55	3363.87
				34.7315	409		19.56	3152.04
				34.7519	405		19.57	3149.02
				34.7724	403		19.58	3189.55
				34.7928	400		19.59	3283.84
				34.8132	395		19.6	3435.51
				34.8336	386		19.61	3260.62
				34.854	384		19.62	3045.08
				34.8745	395		19.63	3667.37
				34.8949	432		19.64	3467.84
				34.9153	412		19.65	3494.14
				34.9357	411		19.66	3240.46
				34.9561	438		19.67	3243.81
				34.9766	373		19.68	3619.78
				34.997	406		19.69	3223.43
				35.0174	411		19.7	3561.99
				35.0378	373		19.71	3209.86
				35.0582	415		19.72	3048.55
				35.0787	394		19.73	3192.61
				35.0991	369		19.74	3154.62
				35.1195	415		19.75	3475.83
				35.1399	399		19.76	2999.76
				35.1603	425		19.77	3100.97
				35.1808	387		19.78	2844.66
				35.2012	393		19.79	3212.93
				35.2216	426		19.8	3288.26
				35.242	421		19.81	3440.14
				35.2624	367		19.82	3444.86
				35.2829	397		19.83	3427.58
				35.3033	409		19.84	3352.98
				35.3237	376		19.85	2923.76
				35.3441	412		19.86	3250.93
				35.3645	397		19.87	3471.7
				35.385	379		19.88	3483.41
				35.4054	391		19.89	3412.69
				35.4258	391		19.9	3164.94
				35.4462	369		19.91	3359.37
				35.4666	403		19.92	3767.34
				35.4871	385		19.93	3166.39
				35.5075	348		19.94	2890.53
				35.5279	384		19.95	2704.53
				35.5483	386		19.96	3282.75
				35.5687	380		19.97	3056.56
				35.5892	354		19.98	3403.91
				35.6096	402		19.99	3018
				35.63	426		20	3440.04
				35.6504	377		20.01	3541.21
				35.6708	399		20.02	3618.73
				35.6913	412		20.03	3642.94
				35.7117	360		20.04	3020.07
				35.7321	411		20.05	3031.1
				35.7525	393		20.06	3175.67
				35.7729	423		20.07	3327.99
				35.7934	361		20.08	3205.77
				35.8138	391		20.09	3313.59
				35.8342	386		20.1	2902.25
				35.8546	377		20.11	2899.74
				35.875	394		20.12	3333.19
				35.8955	390		20.13	3343.57
				35.9159	394		20.14	3343.17
				35.9363	376		20.15	3169.55
				35.9567	380		20.16	3168.89
				35.9771	405		20.17	3565.03
				35.9976	433		20.18	3358.17
				36.018	343		20.19	3164.87
				36.0384	377		20.2	2904.15
				36.0588	403		20.21	3501.72
				36.0792	372		20.22	3409.63
				36.0997	391		20.23	3375.77
				36.1201	396		20.24	3239.17
				36.1405	372		20.25	3049.18
				36.1609	366		20.26	3593.55
				36.1813	397		20.27	3213.56
				36.2018	397		20.28	3437.24
				36.2222	374		20.29	3651.28
				36.2426	365		20.3	3128.5
				36.263	380		20.31	3623.07
				36.2834	340		20.32	2995.72
				36.3039	400		20.33	3511.12
				36.3243	371		20.34	3246.43
				36.3447	369		20.35	3074.51
				36.3651	377		20.36	3744.23
				36.3855	337		20.37	3062.71
				36.406	379		20.38	3622.95
				36.4264	354		20.39	3341.66
				36.4468	372		20.4	3341.68
				36.4672	370		20.41	3612.21
				36.4876	399		20.42	3586.05
				36.5081	386		20.43	3571.42
				36.5285	396		20.44	3195.85
				36.5489	364		20.45	3328.77
				36.5693	377		20.46	3237.63
				36.5897	402		20.47	3087.89
				36.6102	386		20.48	3219.22
				36.6306	398		20.49	3730.99
				36.651	393		20.5	3640.98
				36.6714	381		20.51	3333.41
				36.6918	363		20.52	3129.93
				36.7123	378		20.53	3418.68
				36.7327	404		20.54	3389.97
				36.7531	436		20.55	3252.36
				36.7735	412		20.56	3179.79
				36.7939	391		20.57	3304.23
				36.8144	375		20.58	3720.6
				36.8348	398		20.59	3470.84
				36.8552	370		20.6	3720.85
				36.8756	400		20.61	3709
				36.896	384		20.62	3569.84
				36.9165	389		20.63	3320.87
				36.9369	400		20.64	3271.49
				36.9573	363		20.65	3424.17
				36.9777	388		20.66	3716.6
				36.9981	386		20.67	3768
				37.0186	378		20.68	3813.26
				37.039	359		20.69	3844.71
				37.0594	363		20.7	3564.5
				37.0798	355		20.71	3497.21
				37.1002	400		20.72	3577.08
				37.1207	394		20.73	3447.31
				37.1411	365		20.74	3918.85
				37.1615	385		20.75	3496.89
				37.1819	366		20.76	3209.91
				37.2023	379		20.77	3491.3
				37.2228	406		20.78	3535.18
				37.2432	357		20.79	3290.54
				37.2636	378		20.8	3596.39
				37.284	377		20.81	3243.21
				37.3044	374		20.82	3312.61
				37.3249	354		20.83	3328.51
				37.3453	388		20.84	3582.15
				37.3657	348		20.85	3387.12
				37.3861	356		20.86	3694.86
				37.4065	374		20.87	3307.4
				37.427	412		20.88	3454.47
				37.4474	374		20.89	3602.06
				37.4678	417		20.9	3934.38
				37.4882	383		20.91	3735.26
				37.5086	364		20.92	3270.18
				37.5291	385		20.93	3565.71
				37.5495	344		20.94	3455.46
				37.5699	342		20.95	3602.31
				37.5903	366		20.96	3273.06
				37.6107	375		20.97	4111.24
				37.6312	364		20.98	3974.68
				37.6516	387		20.99	3456.86
				37.672	393		21	3595.92
				37.6924	377		21.01	3751.23
				37.7128	351		21.02	3985.14
				37.7333	419		21.03	3624.25
				37.7537	417		21.04	3898.68
				37.7741	372		21.05	3441.12
				37.7945	390		21.06	3541.28
				37.8149	360		21.07	3383.29
				37.8354	400		21.08	3439.38
				37.8558	370		21.09	3820.1
				37.8762	374		21.1	3480.52
				37.8966	361		21.11	3329.64
				37.917	398		21.12	3301.64
				37.9375	376		21.13	4198.84
				37.9579	389		21.14	3491.15
				37.9783	354		21.15	3461.83
				37.9987	370		21.16	3410.11
				38.0191	363		21.17	3833.37
				38.0396	331		21.18	3482.63
				38.06	384		21.19	3789.93
				38.0804	375		21.2	3994.08
				38.1008	362		21.21	3649.96
				38.1212	355		21.22	3526.49
				38.1417	397		21.23	3571.14
				38.1621	368		21.24	3430.94
				38.1825	393		21.25	3680.42
				38.2029	414		21.26	3707.62
				38.2233	413		21.27	4105.6
				38.2438	375		21.28	3856.46
				38.2642	369		21.29	3554.16
				38.2846	404		21.3	3591.4
				38.305	361		21.31	3463.22
				38.3254	365		21.32	3668.74
				38.3459	408		21.33	3829.18
				38.3663	377		21.34	3525.11
				38.3867	378		21.35	3960.32
				38.4071	416		21.36	3634.42
				38.4275	382		21.37	3675.16
				38.448	352		21.38	3959.99
				38.4684	375		21.39	3657.53
				38.4888	348		21.4	3724.66
				38.5092	372		21.41	3356.11
				38.5296	377		21.42	3292.43
				38.5501	383		21.43	3475.52
				38.5705	368		21.44	3526.77
				38.5909	396		21.45	3715.79
				38.6113	396		21.46	3587.28
				38.6317	400		21.47	4086.76
				38.6522	434		21.48	3368.75
				38.6726	406		21.49	3725.1
				38.693	370		21.5	3512.49
				38.7134	369		21.51	3712.9
				38.7338	379		21.52	3815.53
				38.7543	380		21.53	3284.26
				38.7747	390		21.54	3366.64
				38.7951	358		21.55	3656.08
				38.8155	373		21.56	3729.88
				38.8359	367		21.57	3535.42
				38.8564	373		21.58	3716.44
				38.8768	383		21.59	3947.92
				38.8972	361		21.6	3786.09
				38.9176	396		21.61	3702.44
				38.938	403		21.62	3865.87
				38.9585	399		21.63	3531.1
				38.9789	412		21.64	3847.46
				38.9993	383		21.65	3447.15
				39.0197	405		21.66	3808.85
				39.0401	422		21.67	3517.88
				39.0606	377		21.68	3003.62
				39.081	381		21.69	3876.92
				39.1014	355		21.7	3618.43
				39.1218	408		21.71	3462.51
				39.1422	379		21.72	3627.12
				39.1627	406		21.73	3932.14
				39.1831	421		21.74	3799.96
				39.2035	389		21.75	3644.41
				39.2239	386		21.76	3519.04
				39.2443	413		21.77	4010.57
				39.2648	395		21.78	3779.66
				39.2852	430		21.79	3252.99
				39.3056	421		21.8	3641.39
				39.326	390		21.81	4019.07
				39.3464	397		21.82	3604.18
				39.3669	387		21.83	3585.64
				39.3873	420		21.84	3946.59
				39.4077	389		21.85	3693.02
				39.4281	397		21.86	3403.78
				39.4485	409		21.87	3693.09
				39.469	397		21.88	3697.52
				39.4894	401		21.89	3675.88
				39.5098	401		21.9	3689.22
				39.5302	422		21.91	3460.63
				39.5506	413		21.92	4106.48
				39.571	416		21.93	4050.4
				39.5915	389		21.94	3791.5
				39.6119	395		21.95	4031.43
				39.6323	396		21.96	3625.36
				39.6527	409		21.97	3893.64
				39.6731	407		21.98	3849.37
				39.6936	414		21.99	4017.81
				39.714	399		22	3767.02
				39.7344	384		22.01	4059.04
				39.7548	357		22.02	3425.51
				39.7752	396		22.03	3630.34
				39.7957	393		22.04	4129.22
				39.8161	408		22.05	4042.93
				39.8365	380		22.06	3697.62
				39.8569	425		22.07	3776.67
				39.8773	369		22.08	3884.88
				39.8978	368		22.09	3676.89
				39.9182	379		22.1	3523.02
				39.9386	371		22.11	4055.19
				39.959	396		22.12	3889.29
				39.9794	425		22.13	3559.2
				39.9999	390		22.14	3437.69
				40.0203	401		22.15	3818.76
				40.0407	347		22.16	3836.78
				40.0611	384		22.17	3706.62
				40.0815	398		22.18	3914.74
				40.102	394		22.19	3582.52
				40.1224	391		22.2	3956.12
				40.1428	360		22.21	4041.33
				40.1632	366		22.22	3985.82
				40.1836	406		22.23	3961.33
				40.2041	392		22.24	4098.24
				40.2245	388		22.25	4119.13
				40.2449	370		22.26	4048.7
				40.2653	396		22.27	4283.06
				40.2857	408		22.28	3641.19
				40.3062	402		22.29	4039.35
				40.3266	404		22.3	3855.15
				40.347	364		22.31	4120.69
				40.3674	369		22.32	3878.44
				40.3878	391		22.33	3818.23
				40.4083	417		22.34	4027.01
				40.4287	367		22.35	4478.11
				40.4491	388		22.36	4025.81
				40.4695	407		22.37	3464.04
				40.4899	402		22.38	3574.54
				40.5104	391		22.39	4061.05
				40.5308	392		22.4	4123.89
				40.5512	347		22.41	4352.2
				40.5716	406		22.42	3708.44
				40.592	361		22.43	3614.8
				40.6125	365		22.44	3841.29
				40.6329	423		22.45	3669.27
				40.6533	349		22.46	3618.82
				40.6737	405		22.47	3726.27
				40.6941	395		22.48	3755.38
				40.7146	399		22.49	4210.81
				40.735	395		22.5	3916.92
				40.7554	352		22.51	3746.61
				40.7758	398		22.52	4309.99
				40.7962	377		22.53	3788.64
				40.8167	382		22.54	3915.75
				40.8371	392		22.55	3647.73
				40.8575	389		22.56	3746.23
				40.8779	370		22.57	3968.3
				40.8983	406		22.58	3505.51
				40.9188	375		22.59	4403.26
				40.9392	400		22.6	4238.18
				40.9596	355		22.61	4087.89
				40.98	404		22.62	3729.68
				41.0004	387		22.63	3890.44
				41.0209	370		22.64	4249.89
				41.0413	369		22.65	3788.5
				41.0617	414		22.66	4083.69
				41.0821	396		22.67	3930.66
				41.1025	413		22.68	4093.78
				41.123	381		22.69	4160.21
				41.1434	432		22.7	3747.91
				41.1638	383		22.71	4459.78
				41.1842	348		22.72	4450.06
				41.2046	386		22.73	4421.82
				41.2251	415		22.74	3879.13
				41.2455	392		22.75	4268.93
				41.2659	397		22.76	3663.17
				41.2863	409		22.77	3518.69
				41.3067	369		22.78	3918.49
				41.3272	420		22.79	4133.41
				41.3476	413		22.8	4087.7
				41.368	383		22.81	4211.42
				41.3884	386		22.82	3783.8
				41.4088	399		22.83	3742.03
				41.4293	392		22.84	4104.45
				41.4497	399		22.85	3760.22
				41.4701	381		22.86	4656.65
				41.4905	374		22.87	3906.64
				41.5109	382		22.88	3840.36
				41.5314	388		22.89	4031.28
				41.5518	426		22.9	4229.72
				41.5722	400		22.91	3759.17
				41.5926	379		22.92	4070.93
				41.613	401		22.93	4277.4
				41.6335	385		22.94	3957.41
				41.6539	388		22.95	4322.43
				41.6743	414		22.96	4273.39
				41.6947	420		22.97	3844.96
				41.7151	430		22.98	4105.03
				41.7356	400		22.99	4005.63
				41.756	398		23	3955.74
				41.7764	394		23.01	3863.33
				41.7968	381		23.02	4124.54
				41.8172	432		23.03	4047.69
				41.8377	410		23.04	3361.51
				41.8581	381		23.05	3574.48
				41.8785	403		23.06	4139.47
				41.8989	403		23.07	4192.39
				41.9193	394		23.08	4102.83
				41.9398	402		23.09	4271.19
				41.9602	401		23.1	4119.66
				41.9806	404		23.11	3866.23
				42.001	367		23.12	4096.72
				42.0214	386		23.13	3932.8
				42.0419	392		23.14	3779.67
				42.0623	414		23.15	4128.17
				42.0827	401		23.16	4093.57
				42.1031	420		23.17	4278.65
				42.1235	370		23.18	4346.1
				42.144	400		23.19	3645.02
				42.1644	372		23.2	3985.9
				42.1848	397		23.21	3995.32
				42.2052	379		23.22	3944.21
				42.2256	417		23.23	3965.05
				42.2461	357		23.24	4214.93
				42.2665	418		23.25	4114
				42.2869	368		23.26	4404.99
				42.3073	362		23.27	4317.24
				42.3277	341		23.28	4214.8
				42.3482	379		23.29	4002.56
				42.3686	374		23.3	4123.03
				42.389	384		23.31	3827.36
				42.4094	374		23.32	4382.56
				42.4298	396		23.33	3778.13
				42.4503	379		23.34	4325.22
				42.4707	405		23.35	4049.04
				42.4911	417		23.36	4140.05
				42.5115	400		23.37	4528.4
				42.5319	406		23.38	4202.23
				42.5524	398		23.39	3960.6
				42.5728	393		23.4	4364.68
				42.5932	353		23.41	3888.32
				42.6136	396		23.42	4284.15
				42.634	427		23.43	4275.48
				42.6545	427		23.44	4093.7
				42.6749	392		23.45	4019.63
				42.6953	412		23.46	4410.67
				42.7157	403		23.47	4122.47
				42.7361	406		23.48	4195.62
				42.7566	409		23.49	4206.8
				42.777	412		23.5	4348.43
				42.7974	383		23.51	4351.97
				42.8178	417		23.52	4515.99
				42.8382	418		23.53	4181.31
				42.8587	359		23.54	4201.19
				42.8791	411		23.55	4384.08
				42.8995	426		23.56	4188.33
				42.9199	379		23.57	4366.01
				42.9403	353		23.58	4303.51
				42.9608	390		23.59	4739.58
				42.9812	389		23.6	4237.32
				43.0016	410		23.61	4559.63
				43.022	413		23.62	4328.78
				43.0424	390		23.63	4389.8
				43.0629	392		23.64	4193.81
				43.0833	383		23.65	3864.83
				43.1037	405		23.66	3790.69
				43.1241	372		23.67	3783.65
				43.1445	369		23.68	3851.69
				43.165	405		23.69	3915.19
				43.1854	438		23.7	4279.07
				43.2058	393		23.71	4226.83
				43.2262	423		23.72	4368.2
				43.2466	403		23.73	4225.09
				43.2671	399		23.74	3714.57
				43.2875	384		23.75	4090.2
				43.3079	426		23.76	3871.85
				43.3283	452		23.77	4380.95
				43.3487	402		23.78	4448
				43.3692	385		23.79	4405.62
				43.3896	389		23.8	4369.27
				43.41	433		23.81	4219.66
				43.4304	445		23.82	4741.04
				43.4508	414		23.83	4496.47
				43.4713	378		23.84	4162.54
				43.4917	435		23.85	4062.53
				43.5121	397		23.86	4552.11
				43.5325	419		23.87	4420.22
				43.5529	397		23.88	4419.56
				43.5734	418		23.89	3848.55
				43.5938	406		23.9	4065.01
				43.6142	400		23.91	4451.8
				43.6346	416		23.92	4522.82
				43.655	368		23.93	4277.52
				43.6755	395		23.94	4161.51
				43.6959	408		23.95	4787.05
				43.7163	382		23.96	4511.54
				43.7367	370		23.97	4066.41
				43.7571	426		23.98	4483.09
				43.7776	412		23.99	4746.19
				43.798	366		24	4313.74
				43.8184	412		24.01	4426.87
				43.8388	432		24.02	4361.56
				43.8592	424		24.03	4483.48
				43.8797	382		24.04	4228.93
				43.9001	377		24.05	4421.66
				43.9205	427		24.06	4287.01
				43.9409	385		24.07	4080.67
				43.9613	419		24.08	4201.47
				43.9818	416		24.09	4312.38
				44.0022	383		24.1	4218.66
				44.0226	394		24.11	4689.79
				44.043	380		24.12	4629.15
				44.0634	391		24.13	4588.85
				44.0839	384		24.14	4692.56
				44.1043	381		24.15	4570.57
				44.1247	403		24.16	4316.2
				44.1451	370		24.17	4254.12
				44.1655	381		24.18	4553.64
				44.186	358		24.19	4554.59
				44.2064	391		24.2	4853.67
				44.2268	434		24.21	4292.85
				44.2472	400		24.22	4697.8
				44.2676	360		24.23	4026.94
				44.2881	380		24.24	4547.24
				44.3085	388		24.25	4478.32
				44.3289	369		24.26	4639.29
				44.3493	393		24.27	4363.9
				44.3697	391		24.28	4230.06
				44.3902	396		24.29	4711.92
				44.4106	398		24.3	3924.08
				44.431	389		24.31	4331.83
				44.4514	406		24.32	4571.09
				44.4718	405		24.33	4588.46
				44.4923	372		24.34	4572.45
				44.5127	382		24.35	4533.45
				44.5331	414		24.36	4706.89
				44.5535	383		24.37	4419.38
				44.5739	366		24.38	4376.85
				44.5944	370		24.39	4281.62
				44.6148	367		24.4	4175.72
				44.6352	349		24.41	4425.02
				44.6556	388		24.42	4364.47
				44.676	385		24.43	3918.53
				44.6965	377		24.44	4556.14
				44.7169	388		24.45	4168.02
				44.7373	366		24.46	4378.89
				44.7577	372		24.47	4366.24
				44.7781	389		24.48	4456.46
				44.7986	420		24.49	4441.5
				44.819	375		24.5	5077.04
				44.8394	380		24.51	4586.35
				44.8598	338		24.52	4785.04
				44.8802	393		24.53	4168.05
				44.9007	392		24.54	4870.02
				44.9211	360		24.55	4369.75
				44.9415	388		24.56	4781.2
				44.9619	397		24.57	5396.7
				44.9823	404		24.58	4970.83
				45.0028	395		24.59	5207.08
				45.0232	386		24.6	4572.8
				45.0436	392		24.61	4386.73
				45.064	373		24.62	4809.66
				45.0844	409		24.63	4503.8
				45.1049	381		24.64	4454.52
				45.1253	364		24.65	4489.79
				45.1457	353		24.66	4649.72
				45.1661	424		24.67	4745.94
				45.1865	367		24.68	4714.72
				45.207	363		24.69	4817.59
				45.2274	385		24.7	5033.26
				45.2478	366		24.71	5038.73
				45.2682	396		24.72	5029.53
				45.2886	371		24.73	4762.77
				45.3091	355		24.74	4817.75
				45.3295	360		24.75	4598.7
				45.3499	370		24.76	4431.56
				45.3703	351		24.77	4469.85
				45.3907	353		24.78	4318.62
				45.4112	380		24.79	4459.25
				45.4316	390		24.8	4769.07
				45.452	361		24.81	4720.77
				45.4724	342		24.82	5365.37
				45.4928	349		24.83	4676.17
				45.5133	370		24.84	4376.66
				45.5337	373		24.85	4714.59
				45.5541	335		24.86	5162.82
				45.5745	401		24.87	5038.84
				45.5949	355		24.88	4698.04
				45.6154	396		24.89	4910.09
				45.6358	337		24.9	4548.72
				45.6562	331		24.91	4862.19
				45.6766	345		24.92	4691.23
				45.697	350		24.93	5011.22
				45.7175	367		24.94	4927.87
				45.7379	347		24.95	4899.06
				45.7583	342		24.96	4873.5
				45.7787	350		24.97	5164.39
[truncated: 6,504 more rows]

## Sheet: Figure 3a
						Inset
		Kinetic diameter (nm)	Permeance (10-9 mol m-1 s-2 Pa-1)				Knudsen selectivity	Ideal selectivity
	H2	0.289	263			H2/CO2	4.7	41
	CO2	0.33	6.92			H2/N2	3.7	23
	N2	0.364	12.3			H2/CH4	2.8	21
	CH4	0.374	13.3			H2/C3H6	4.6	83
	C3H6	0.4	3.45			H2/C3H8	4.7	113
	C3H8	0.42	2.63

## Sheet: Figure 3b
		H2
		Permeance (10-9 mol m-1 s-2 Pa-1)	error bar	Permeance (10-9 mol m-1 s-2 Pa-1)	error bar	Separation factor	error bar
	H2/CO2	327	95.36	13.1	3.26	26.07	2.4449
	H2/N2	355.631	61.1611	24.349	6.39889	15.6809	1.69686
	H2/CH4	355.373	55.133	26.8066	6.3805	14.1354	0.97424
	H2/C3H6	323.371	40.3253	6.20173	1.26746	55.3956	3.82494
	H2/C3H8	312.745	32.2908	4.61567	0.88095	71.9715	5.79726

## Sheet: Figure 3c
		Membrane Material		Thickness (μm)	Temperature (°C)	H2 Permeance	Separation factor (H2/CO2)
			CMS	10.69	--	5.61× 10-8	2.5
		PIM	PIM-EA-TB	181	25	1.40 × 10-8	1.09
			PIM-1-450	33	35	2.02 × 10-9	8
		PBI	Pure PBI	~50	35	1.93 × 10-11	7.1
			Pure PBI	~2	35	6.00 × 10-10	8.6
		GO	GO	0.009	20	1.15 × 10-7	3400
			GO	0.02	20	3.40 × 10-7	240
			ZIF-8/GO	~0.02	25	8.00 × 10-8	406
			EFDA-GO	1	25	2.80 × 10-7	33
			SOD/GO-M1	1.1~1.2	25	3.50 × 10-7	~105
			HGO-4h@2	1.3	35	4.87 × 10-9	~20
		MoS2	1T MoS2	1	25	4.43 × 10-7	7.6
			2H MoS2	1	25	5.80 × 10-7	6
			MoS2	0.06	35	8.16 × 10-7	4.4
		MOFs	ZIF-8	4.2	25	1.34 × 10-7	~2400
			ZIF-8	6	30	1.57 × 10-7	4.6
			ZIF-8	12	25	9.82 × 10-8	6
			ZIF-8	2	25	4.22 × 10-7	3.28
			ZIF-22	40	50	1.63 × 10-7	7.2
			HKUST-1	60	25	9.82 × 10-7	6.8
			CAU-1	4	25	1.07 × 10-7	12.3
			SIM-1	25	30	8.16 × 10-8	2.3
			Amine-Mg-MOF-74	10	25	7.47 × 10-8	28
			MIL-96 (Al)	8	25	5.11 × 10-7	8.8
			ZIF-8/g-C3N4	0.24	25	6.70 × 10-8	42
			COF-MOF	97.2	25	3.77 × 10-7	13.5
			2D ZIFs	--	25	9.00 × 10-7	291
			2D MOFs	0.05	30	2.00 × 10-7	53
			2D MOFs	0.04	20	2.38 × 10-7	245
			2D MOFs	0.44	25	9.50 × 10-7	13
		COFs	2D COFs	2	25	1.22 × 10-6	31.6
			COF-LZU1–ACOF-1	1	25	2.20 × 10-7	24.2
			[COF-300]-[UiO-66]	100	25	3.91 × 10-7	17.2
		Mxene	MXene	2	25	3.71 × 10-7	167
		C3N4		0.15	25	1.77 × 10-6	13.2
				0.3	25	1.30 × 10-6	16

## Sheet: Figure 3d
		Time (d)	Permeance (10-8 mol m-1 s-2 Pa-1)	Permeance (10-8 mol m-1 s-2 Pa-1)	H2/CO2 separation factor
		0	128.048	9.52281	15.515
		1	130.353	9.3117	16.194
		2	132.823	9.57914	16.0725
		3	128.947	9.55097	15.5909
		4	127.72	9.55097	15.424
		5	128.646	9.60731	15.4575
		6	128.502	9.84696	15.0569
		7	133.082	9.57914	16.1077
		8	133.839	9.81875	15.8101
		9	138.994	10.5263	15.3681
		10	133.225	10.8653	14.1912
		11	126.512	10.0728	14.4582
		12	138.014	11.4193	14.0413
		13	131.86	10.8512	14.0458
		14	136.25	10.7378	14.7317
		15	131.314	10.2565	14.8039
		16	132.489	9.9175	15.4722
		17	132.928	10.4687	14.7006
		18	130.173	10.3979	14.4565
		19	131.083	9.93161	15.2651
		20	135.138	10.6102	14.774
		21	136.457	10.9788	14.4277
		22	133.161	11.0924	13.8886
		23	135.989	10.9647	14.3907
		24	129.057	10.5394	14.1216
		25	136.541	11.1919	14.1586
		26	132.906	10.6527	14.4399
		27	134.156	11.0072	14.1159
		28	134.29	11.1919	13.895
		29	135.776	10.8653	14.4986
		30	135.428	11.0072	14.2673
		31	135.869	10.6386	14.8242
		32	136.153	11.206	14.0949
		33	134.098	10.8653	14.2963
		34	132.514	10.3837	14.7705
		35	132.986	10.7094	14.372
		36	134.056	10.993	14.1226
		37	134.3	10.0022	15.5763
		38	133.544	10.6527	14.5182
		39	128.69	10.6244	13.9621
		40	133.89	10.9221	14.1959
		41	131.761	10.7944	14.1089
		42	132.648	10.5819	14.5062
		242	122.012	10.0728	13.8816
		243	123.514	10.313	13.7409
		244	124.483	10.6669	13.3951
		245	124.384	10.4121	13.7159
		246	116.079	9.28358	14.26
		247	115.114	9.32577	14.0627
		248	121.522	9.97395	13.9579
		249	122.785	9.90339	14.223
		250	123.499	9.95984	14.2336
		251	119.525	9.143	14.9646
		252	122.119	9.24139	15.1639
		253	130.085	10.2423	14.6682
		254	125.338	9.81875	14.683
		255	129.418	10.7094	13.9378
		256	126.155	9.57914	15.1661
		257	124.788	10.4121	13.766
		258	124.837	9.57914	14.988
		259	127.97	10.8228	13.6158
		260	128.887	10.8228	13.7258
		261	128.495	11.064	13.3758
		262	125.737	9.72005	14.8874
		263	131.498	10.5678	14.3839
		264	131.726	10.2565	14.8563
		265	133.04	11.4478	13.4366
		266	128.941	10.2141	14.5637
		267	129.044	10.497	14.1781
		268	129.78	10.4687	14.3084
		269	131.26	9.98807	15.2007
		270	128.774	10.2706	14.4613
		271	125.518	10.2072	14.1352
		272	127.243	10.2706	14.2677
		273	128.947	10.8653	13.6783
		274	129.311	10.1717	14.6727
		275	125.041	10.4262	13.7783
		276	123.745	10.6386	13.3419
		277	125.409	10.5536	13.6545
		278	125.198	10.5253	13.666
		279	125.662	10.837	13.3221
		280	128.745	10.3798	14.3011
		281	125.619	9.98807	14.4669
		282	124.729	10.0869	14.209
		283	120.247	9.88928	13.9137
		284	121.303	9.49464	14.6433
		285	127.636	10.5536	13.9276
		286	128.88	10.8064	13.7557
		287	124.076	9.97395	14.2878
		288	127.736	10.7236	13.7155
		289	125.929	10.101	14.3424
		290	118.146	10.313	13.0728
		291	123.254	10.4121	13.5759
		292	121.036	10.497	13.1928
		293	124.076	10.2423	13.9079
		294	124.93	9.93161	14.4606
		295	125.864	10.7944	13.3995
		296	125.542	10.2282	14.1125
		297	121.33	10.0304	13.8537
		298	124.587	10.313	13.8751
		299	126.745	9.79054	14.912
		300	126.633	10.3272	14.1119

[truncated: 25 more sheets: Figure 3e, Figure 3f , Figure 4b, Figure 4c, Figure 4d, Supplementary Fig. 3, Supplementary Fig. 4, Supplementary Fig. 8, Supplementary Fig. 14, Supplementary Fig. 16, Supplementary Fig. 17, Supplementary Fig. 18, Supplementary Fig. 20, Supplementary Fig. 21, Supplementary Fig. 22, Supplementary Fig. 23, Supplementary Fig. 25, Supplementary Fig. 26, Supplementary Fig. 27, Supplementary Fig. 28 …]
